# Supplementary material for: Trans-scale spin Seebeck effect in nanostructured bulk composites based on magnetic insulator
Source: Nat Commun. 2026 Jul 21;17:6389. doi: 10.1038/s41467-026-75232-0 (PMC13389295; doi:10.1038/s41467-026-75232-0)
Supplement: Supplementary file 3 — Source Data [file 41467_2026_75232_MOESM3_ESM.xlsx]

## Sheet: Figure 1
Figure 1
No numerical source data are associated with this figure. This figure is a schematic illustration created by the authors.

## Sheet: Figure 2
Figure 2
No numerical plot data are associated with this figure. The microscopy images and elemental maps are shown in the figure.

## Sheet: Figure 3
Figure 3b								Figure 3c										Figure 3e - 1			Figure 3e - 2			Figure 3f -1			Figure 3f -2
H_z (kOe)	E_y (μV/m)							∇xT (K/mm)	E_y_sat (μV/m)									H_x (kOe)	E_y (μV/m)		H_x (kOe)	V_y_Hall (nV)		H_x (kOe)	Normalized E_y		H_x (kOe)	Normalized M
	∇xT (K/mm) = 5.88	4.71	3.53	2.35	1.18	0			15-300	stdev	15-RT	stdev	30-300	stdev	30-RT	stdev		9.5	37.9446		9.036	392.95		-46	-0.7174		49.9996	1.00179
5.02959	86.7594	74.0671	58.1992	39.9493	17.8424	0.903324		5.88235	54.273	10.781	101.013	14.122	41.6014	2.04757	86.7453	8.04576		9	37.076		8.9711	365.8		-44	-0.80731		49.9996	1.00191
4.98935	88.1847	73.8435	58.8688	40.2939	17.0431	1.06543		4.70588	42.8166	7.00406	76.7365	11.3705	32.0652	4.28187	73.1506	7.31071		8.5	39.5028		8.9038	277.05		-42	-0.64581		49.9302	1.0021
4.94911	90.7212	73.9529	57.3428	39.5178	17.6744	1.67089		3.52941	32.6738	12.1566	57.6212	9.89488	23.1555	3.01011	54.8172	5.3611		7.5	41.2845		8.8383	400.9		-40	-0.77327		49.8017	1.00202
4.90888	91.0276	73.51	56.2435	40.4113	18.5799	1.74808		2.35294			38.1806	6.01365	15.1155	2.32646	36.11	3.77343		6.5	40.3088		8.7716	359.15		-38	-0.65498		49.7071	1.00179
4.86864	89.1247	73.7218	56.2908	41.1072	20.7168	0.648076		1.17647			17.4618	4.77857	6.83594	2.10519	18.6377	2.18926		5.5	38.9537		8.7066	283.35		-34	-0.74051		49.5975	1.00176
4.8284	85.2641	73.7006	56.3526	41.1964	19.71	-0.51923		0	0		0		0		0			5	37.1159		8.6397	360.45		-32	-0.79467		49.4977	1.0016
4.78817	86.2347	73.8124	57.0456	39.8224	18.6334	-1.77145												4.5	37.3122		8.574	343.1		-30	-0.71367		49.4029	1.00148
4.74793	85.6959	73.8594	55.2539	38.7323	18.3732	-2.04217												4	36.0117		8.5071	398.6		-28	-0.69		49.2934	1.00149
4.70769	87.7482	74.0924	53.2487	38.4048	17.35	-1.35327												3.5	35.4862		8.439	338.5		-26	-0.82953		49.1937	1.0016
4.66746	89.94	73.7394	54.6225	38.2249	17.3449	-1.13028												3	31.1346		8.3752	263.6		-24	-0.7294		49.0941	1.00137
4.62722	88.4941	74.1465	54.2903	39.8325	17.9443	-0.331446												2.5	25.4013		8.3073	356.1		-22	-0.93857		48.9894	1.00135
4.58698	86.1618	74.5559	55.5158	38.4782	18.5094	-0.530579												2	31.0933		8.2429	418		-20	-0.79224		48.8898	1.00112
4.54675	85.5988	74.4141	56.0249	37.6351	20.5044	-0.269402												1.5	23.5635		8.1766	390.55		-18	-1.0125		48.7953	1.00098
4.50651	84.94	74.1641	53.8771	35.3156	20.6261	0.991882												1	22.7753		8.1074	397.05		-16	-0.93946		48.6906	1.00097
4.46627	87.1765	74.7441	53.0738	33.4632	19.7014	2.97267												0.5	18.8517		8.044	400.85		-14	-0.77545		48.5908	1.00094
4.42604	88.0571	74.7718	53.1908	34.3165	18.7015	4.05754												0	0		7.9758	363.3		-12	-0.8678		48.4859	1.00081
4.3858	87.5112	74.9553	53.3161	34.998	17.7326	5.01337												-0.5	-18.8517		7.909	288		-9.5	-0.99548		48.3863	1.00072
4.34556	85.3853	73.8659	54.8598	35.7044	17.5554	3.46261												-1	-22.7753		7.8452	395		-9	-0.9727		48.2915	1.00064
4.30533	85.6947	72.7476	57.0686	35.0711	18.0275	2.09551												-1.5	-23.5635		7.7765	403.25		-8.5	-1.03636		48.1871	1.00081
4.26509	86.4853	72.0829	56.0651	32.3028	18.8241	2.01585												-2	-31.0933		7.7123	382.15		-7.5	-1.0831		48.0824	1.00062
4.22485	87.5182	75.3294	55.7322	33.2651	19.5556	1.35772												-2.5	-25.4013		7.6447	365.8		-6.5	-1.0575		47.9826	1.00033
4.18462	85.6165	75.5829	54.1952	33.7428	20.6604	1.67913												-3	-31.1346		7.5766	317.45		-5.5	-1.02195		47.8781	1.00044
4.14438	83.9312	76.1065	52.8661	34.8622	19.3774	0.38773												-3.5	-35.4862		7.5123	448.8		-5	-0.97374		47.7785	1.00015
4.10414	81.9235	74.2794	53.9788	36.5511	18.9462	-1.04092												-4	-36.0117		7.4447	411.25		-4.5	-0.97889		47.6788	1.00011
4.06391	83.7782	72.3194	54.4855	36.0256	18.8794	-1.0949												-4.5	-37.3122		7.379	288.15		-4	-0.94477		47.5789	0.99999
4.02367	86.3847	71.5094	55.3128	35.9538	18.3465	-0.640518												-5	-37.1159		7.3125	354.85		-3.5	-0.93098		47.4795	0.99992
3.98343	89.0471	70.6412	55.4721	35.3118	19.9356	0.857253												-5.5	-38.9537		7.2487	333.35		-3	-0.81682		47.3748	0.99973
3.9432	87.0435	71.8565	55.0436	35.4289	18.3006	0.825318												-6.5	-40.3088		7.1799	314.4		-2.5	-0.66641		47.2752	0.9999
3.90296	88.2318	74.7241	55.2714	35.6575	17.4942	0.7924												-7.5	-41.2845		7.1154	307.05		-2	-0.81573		47.1755	0.9996
3.86272	87.6135	76.0524	55.2109	36.2682	17.4199	-0.0286524												-8.5	-39.5028		7.0482	328.75		-1.5	-0.61819		47.0758	0.99961
3.82249	87.3812	75.8735	55.9031	36.2494	16.9743	0.739735												-9	-37.076		6.9795	316.8		-1	-0.59752		46.9712	0.99955
3.78225	90.1506	75.5112	55.2822	35.106	16.9547	1.88121												-9.5	-37.9446		6.915	301.55		-0.5	-0.49457		46.8665	0.99944
3.74201	89.6494	73.9341	56.2161	35.0558	17.8841	2.68662															6.8473	237.5		0	0		46.767	0.99927
3.70178	87.22	73.7776	54.8174	36.1923	17.5914	1.91791															6.7816	231.7		0.5	0.49457		46.6723	0.99917
3.66154	88.6741	74.3282	54.9725	35.9535	17.6668	2.39615															6.7152	275.3		1	0.59752		46.5679	0.99915
3.6213	86.4612	73.5471	55.9274	35.3115	18.7754	0.222155															6.6515	253.15		1.5	0.61819		46.4632	0.99916
3.58107	87.4288	71.9482	56.9445	34.9748	18.0009	-0.506735															6.5821	290.6		2	0.81573		46.3637	0.99895
3.54083	89.4494	71.5929	55.6028	34.1518	17.5159	0.0603818															6.5177	327.4		2.5	0.66641		46.264	0.99883
3.50059	90.4853	71.3929	54.4679	35.2949	19.3851	-0.967371															6.4503	272.65		3	0.81682		46.1643	0.99883
3.46036	88.7776	71.3871	51.2599	35.5859	18.7842	0.534521															6.381	248.8		3.5	0.93098		46.0597	0.9986
3.42012	87.0406	72.7271	50.7291	35.9058	19.4537	1.16039															6.317	241.3		4	0.94477		45.9601	0.99868
3.37988	84.0412	72.9088	51.6689	36.3909	19.8615	1.42717															6.2491	258.45		4.5	0.97889		45.8556	0.99859
3.33964	84.6365	71.9565	52.0339	35.7789	19.1419	1.47029															6.1833	267.6		5	0.97374		45.7608	0.99843
3.29941	86.2453	72.7494	54.5198	35.692	19.6046	1.99955															6.1162	281.3		5.5	1.02195		45.656	0.99835
3.25917	87.35	72.53	55.2781	34.8726	19.7231	1.33385															6.053	258.4		6.5	1.0575		45.5514	0.99829
3.21893	88.9812	73.9176	55.5704	34.8892	18.2458	0.182176															5.9835	244.3		7.5	1.0831		45.4568	0.99807
3.1787	88.8124	75.3824	56.8817	33.3795	19.3497	-2.09221															5.92	213.9		8.5	1.03636		45.3521	0.99778
3.13846	85.7629	75.0765	56.2121	33.3051	19.0293	-3.07455															5.8522	213.85		9	0.9727		45.2475	0.99785
3.09822	88.7159	72.8371	54.7418	34.9065	19.0237	-1.41632															5.7838	253.15		9.5	0.99548		45.1429	0.99769
3.05799	88.1365	71.7559	55.3302	36.557	18.4906	0.523498															5.7188	316.35		12	0.8678		45.0533	0.99764
3.01775	89.1306	71.5859	54.918	37.5657	16.8771	1.40182															5.6514	312.7		14	0.77545		44.9486	0.99745
2.97751	88.2918	72.6588	54.8404	36.4384	16.2662	1.99987															5.5865	260.8		16	0.93946		44.8541	0.99735
2.93728	87.0194	73.5294	57.5232	34.5946	16.0415	0.615653															5.5194	282.3		18	1.0125		44.7495	0.99771
2.89704	84.6894	75.5065	56.9315	34.173	17.2811	-0.409959															5.4518	266.2		20	0.79224		44.6498	0.99731
2.8568	86.8894	74.46	57.4124	34.8572	17.3136	0.699918															5.3871	237.1		22	0.93857		44.5453	0.99715
2.81657	88.3771	74.0365	57.6736	36.2267	16.3632	1.33566															5.3233	265.75		24	0.7294		44.4406	0.99717
2.77633	87.5047	74.9829	54.8915	37.0614	14.8339	0.423439															5.2554	261.65		26	0.82953		44.341	0.99684
2.73609	85.1076	73.8371	54.0204	35.0441	14.8182	-1.05212															5.1871	271.8		28	0.69		44.2413	0.99671
2.69586	82.6971	74.4882	53.8949	33.441	15.3533	-2.9052															5.1233	275.15		30	0.71367		44.1418	0.9965
2.65562	83.0494	75.6047	51.5332	34.5701	17.0872	-1.82626															5.055	242.8		32	0.79467		44.0372	0.99631
2.57515	89.7006	73.9488	52.0925	37.4271	17.0675	0.5579															4.9906	263.05		34	0.74051		43.9424	0.99619
2.53491	89.48	72.5341	51.6261	37.4403	17.0428	1.28185															4.9231	262.2		38	0.65498		43.8377	0.99615
2.49467	89.3412	70.2376	52.6969	35.0629	18.0124	-0.312035															4.858	294.05		40	0.77327		43.738	0.99621
2.45444	84.2759	70.7594	51.9741	33.8292	19.4613	-1.93883															4.7915	310.6		42	0.64581		43.6335	0.9959
2.4142	84.2565	72.68	51.6343	33.7612	20.1534	-2.01651															4.7234	264.55		44	0.80731		43.5338	0.99591
2.37396	86.3129	71.6276	52.8712	34.5488	20.246	-2.26699															4.6588	216.55		46	0.68356		43.4342	0.99601
2.33373	86.1876	70.2212	53.0234	34.7038	19.4694	-1.65906															4.5917	216.95					43.3344	0.9958
2.29349	87.4653	70.6441	54.8851	35.722	19.6295	-2.13517															4.5278	193.25					43.2349	0.99582
2.25325	86.0741	70.0041	55.8636	36.6056	19.0497	-3.27105															4.4598	198.8					43.1302	0.99569
2.21302	82.9471	70.5559	54.7857	37.2033	18.6386	-3.95995															4.3954	233.15					43.0256	0.9956
2.17278	81.4829	71.9088	54.3076	37.7128	19.012	-3.79439															4.3286	263.85					42.9262	0.9954
2.13254	87.09	72.0088	53.4418	38.5215	18.9761	-2.19869															4.2626	244.65					42.8216	0.99525
2.09231	87.5576	69.9324	52.3398	36.1341	20.0388	-1.76159															4.1962	251.05					42.7269	0.99505
2.05207	87.5	68.9859	51.3223	35.5331	20.599	-0.557582															4.1282	188.15					42.6274	0.99507
2.01183	87.5182	67.9871	50.9306	34.8568	18.2436	-0.194369															4.0633	207.7					42.5178	0.99497
1.9716	84.3088	68.4659	50.2549	34.0521	17.5837	0.478572															3.9963	196					42.423	0.99492
1.93136	83.8412	70.3353	50.8291	34.5825	17.0125	-0.551316															3.9329	192.9					42.3184	0.9947
1.89112	86.1724	70.7241	51.5607	33.8651	16.5831	-1.51669															3.8651	228					42.2189	0.99477
1.85089	87.49	69.7812	53.9299	32.8271	18.9794	-2.45394															3.7992	169.75					42.1243	0.99466
1.81065	85.6347	70.2965	54.7346	33.2216	19.4629	-2.18452															3.732	181.1					42.0194	0.99454
1.77041	85.9941	69.7588	53.7729	33.1844	19.4875	-1.99345															3.6661	156.8					41.9247	0.99463
1.73018	82.7147	70	52.3486	34.9889	18.4455	-0.568586															3.5994	148.25					41.8151	0.99452
1.68994	81.1535	70.0494	52.051	37.5254	16.4682	0.342158															3.5314	158.25					41.7105	0.99426
1.6497	84.4876	70.9706	50.7804	36.6135	16.6036	-0.0661435															3.4671	163.1					41.6158	0.99389
1.60947	86.6571	67.8606	51.4011	36.7088	17.6227	0.322248															3.3997	158.2					41.5163	0.99396
1.56923	88.0124	66.0465	50.6605	35.5656	17.3084	1.35544															3.336	140.7					41.4115	0.99371
1.52899	85.3706	66.6176	50.609	34.6594	17.2636	0.407831															3.268	136.6					41.312	0.9937
1.48876	83.8129	65.58	50.1953	35.5731	17.7158	0.187634															3.2038	143.55					41.2073	0.99388
1.44852	81.9282	67.6412	49.3036	34.5731	16.5634	-0.474607															3.1363	179.3					41.1127	0.99353
1.40828	83.8647	68.3206	49.9654	34.2803	18.1243	0.458514															3.0711	210.05					41.0131	0.99353
1.36805	85.7671	68.7659	48.4419	33.0919	19.4672	0.540304															3.0041	111.3					40.9085	0.99335
1.32781	86.4153	67.7206	47.3683	32.5082	19.6688	2.11789															2.9367	116.65					40.8039	0.99329
1.28757	86.0129	68.5382	48.0858	32.4452	19.2258	1.86889															2.8721	113.8					40.7042	0.99325
1.24734	83.6847	65.8865	49.4096	32.8731	19.2776	0.802788															2.8053	97.55					40.6046	0.99317
1.2071	80.8935	65.8253	49.2722	32.379	18.0238	0.609747															2.7412	75.1					40.5049	0.9932
1.16686	80.3335	67.2324	50.1115	30.5768	18.4581	-0.257224															2.6732	80.8					40.4054	0.99315
1.12663	82.4288	66.9965	50.0883	30.9221	18.4668	-0.833559															2.609	140.2					40.3008	0.99305
1.08639	81.3182	67.0265	51.2874	31.4169	17.0836	-0.119149															2.5415	122.9					40.201	0.99306
1.04615	81.9665	67.3218	52.509	32.3069	17.6288	0.06369															2.4767	114.9					40.0962	0.99256
1.00592	82.5471	65.1829	52.0038	31.7945	16.8356	-0.783529															2.4101	115					39.9966	0.99276
0.96568	79.7918	65.1929	50.9694	31.0233	16.3741	-1.08222															2.3425	53.4					39.8972	0.99256
0.925444	78.8347	66.4941	49.2059	30.8442	17.1538	-0.938718															2.2782	5.5					39.7975	0.99245
0.885207	78.9106	65.8488	47.3617	31.5696	16.9748	0.500136															2.2105	102.65					39.6979	0.99223
0.84497	77.7776	66.2194	46.7755	32.0346	16.9592	1.41976															2.1453	122.25					39.5932	0.9923
0.804734	77.7976	64.1888	45.7915	30.7508	18.1948	2.67101															2.0788	62.65					39.4885	0.99218
0.764497	77.7388	62.1918	45.2007	29.1012	16.8015	1.26622															2.0147	105.15					39.3889	0.99179
0.72426	77.2794	60.5765	45.6768	27.2939	16.5749	-0.339185															1.9468	81.3					39.2943	0.99205
0.684024	73.4941	60.11	45.3299	27.0451	16.6292	-0.0582591															1.8821	80.05					39.1898	0.99166
0.643787	73.2547	59.0982	44.246	27.8368	16.6394	-0.764441															1.8155	89.35					39.0903	0.99169
0.60355	71.5494	59.0282	44.2008	28.5619	16.9228	1.11498															1.7473	79.35					38.9906	0.99158
0.563314	69.0229	56.8546	43.9817	28.0358	16.277	0.797353															1.6832	31.6					38.891	0.9913
0.523077	68.9959	56.0946	42.6494	26.2739	15.9591	-0.00872282															1.6157	86.05					38.7864	0.99094
0.48284	64.8259	54.3632	42.0499	24.4032	15.2746	0.251794															1.5499	107.9					38.6817	0.99081
0.442604	62.0429	51.4926	38.9489	24.4564	14.3347	1.03878															1.4835	81.15					38.5821	0.9908
0.402367	57.0058	48.1648	34.9757	23.9551	13.621	2.32326															1.4185	103.1					38.4775	0.99066
0.36213	52.5431	43.9483	33.2174	23.4224	11.9353	2.68154															1.3502	133.95					38.383	0.99056
0.321893	47.4594	39.0083	30.6436	20.1071	11.2201	0.724112															1.2848	99.7					38.2831	0.99091
0.281657	45.4306	36.2199	28.375	17.403	9.627	-0.290639															1.2182	54.05					38.1734	0.9907
0.24142	38.3838	31.2588	25.9371	15.2371	7.85588	-0.194198															1.1535	92.6					38.0788	0.9904
0.201183	28.4206	26.3746	20.7566	13.3797	5.62805	-1.81852															1.0821	120.2					37.9742	0.99033
0.160947	24.7348	21.5113	16.7754	10.5723	4.27312	-0.395138															1.0187	44.05					37.8695	0.99035
0.12071	14.9411	13.5132	13.0628	8.99241	3.26939	0.222504															0.9502	32.9					37.7749	0.99038
0.0804734	9.9	7.82182	7.85553	5.93	3.13214	-1.85506															0.8829	61.35					37.6753	0.96299
0.0402367	5.61768	2.97448	5.30169	3.03191	1.87266	-0.112073															0.818	93.55					37.5708	0.99012
0	0	0	0	0	0	0															0.7504	89.55					37.4661	0.98995
-0.0402367	-5.61768	-2.97448	-5.30169	-3.03191	-1.87266	0.112073															0.6852	80.7					37.3663	0.98981
-0.0804734	-9.9	-7.82182	-7.85553	-5.93	-3.13214	1.85506															0.6196	53.8					37.2714	0.98988
-0.12071	-14.9411	-13.5132	-13.0628	-8.99241	-3.26939	-0.222504															0.5516	17.7					37.1668	0.98944
-0.160947	-24.7348	-21.5113	-16.7754	-10.5723	-4.27312	0.395138															0.4878	58.45					37.0722	0.98954
-0.201183	-28.4206	-26.3746	-20.7566	-13.3797	-5.62805	1.81852															0.4208	39.5					36.9676	0.9895
-0.24142	-38.3838	-31.2588	-25.9371	-15.2371	-7.85588	0.194198															0.3515	33.2					36.8629	0.98942
-0.281657	-45.4306	-36.2199	-28.375	-17.403	-9.627	0.290639															0.2847	51.8					36.7633	0.98921
-0.321893	-47.4594	-39.0083	-30.6436	-20.1071	-11.2201	-0.724112															0.2218	43.05					36.6636	0.98915
-0.36213	-52.5431	-43.9483	-33.2174	-23.4224	-11.9353	-2.68154															0.154	57.35					36.5591	0.98902
-0.402367	-57.0058	-48.1648	-34.9757	-23.9551	-13.621	-2.32326															0.0862	42.8					36.4592	0.98912
-0.442604	-62.0429	-51.4926	-38.9489	-24.4564	-14.3347	-1.03878															0.0314	17.3					36.3494	0.98924
-0.48284	-64.8259	-54.3632	-42.0499	-24.4032	-15.2746	-0.251794															0.00930323	-42.6					36.2548	0.98898
-0.523077	-68.9959	-56.0946	-42.6494	-26.2739	-15.9591	0.00872282															0.00815803	0.3					36.1552	0.9888
-0.563314	-69.0229	-56.8546	-43.9817	-28.0358	-16.277	-0.797353															0.005051	-53.8					36.0605	0.98854
-0.60355	-71.5494	-59.0282	-44.2008	-28.5619	-16.9228	-1.11498															0.0080925	32					35.951	0.98837
-0.643787	-73.2547	-59.0982	-44.246	-27.8368	-16.6394	0.764441															0.00773675	59.65					35.8563	0.98838
-0.684024	-73.4941	-60.11	-45.3299	-27.0451	-16.6292	0.0582591															0.00798024	31.95					35.7518	0.98816
-0.72426	-77.2794	-60.5765	-45.6768	-27.2939	-16.5749	0.339185															0.00805186	-21.05					35.6521	0.97104
-0.764497	-77.7388	-62.1918	-45.2007	-29.1012	-16.8015	-1.26622															0.00751679	0					35.5525	0.98829
-0.804734	-77.7976	-64.1888	-45.7915	-30.7508	-18.1948	-2.67101															0.00788205	-7.45					35.453	0.98804
-0.84497	-77.7776	-66.2194	-46.7755	-32.0346	-16.9592	-1.41976															0.0063663	-29.2					35.3484	0.98813
-0.885207	-78.9106	-65.8488	-47.3617	-31.5696	-16.9748	-0.500136															0.00195089	-23.35					35.2438	0.98798
-0.925444	-78.8347	-66.4941	-49.2059	-30.8442	-17.1538	0.938718															0.00710495	21.05					35.1491	0.98785
-0.96568	-79.7918	-65.1929	-50.9694	-31.0233	-16.3741	1.08222															-0.00519829	-9.8					35.0396	0.98768
-1.00592	-82.5471	-65.1829	-52.0038	-31.7945	-16.8356	0.783529															-0.0222	-0.3					34.9349	0.98752
-1.04615	-81.9665	-67.3218	-52.509	-32.3069	-17.6288	-0.06369															-0.0538	42.6					34.8403	0.98728
-1.08639	-81.3182	-67.0265	-51.2874	-31.4169	-17.0836	0.119149															-0.1119	-17.3					34.7457	0.98723
-1.12663	-82.4288	-66.9965	-50.0883	-30.9221	-18.4668	0.833559															-0.1751	-42.8					34.6412	0.98716
-1.16686	-80.3335	-67.2324	-50.1115	-30.5768	-18.4581	0.257224															-0.2411	-57.35					34.5364	0.98712
-1.2071	-80.8935	-65.8253	-49.2722	-32.379	-18.0238	-0.609747															-0.3127	-43.05					34.4365	0.98713
-1.24734	-83.6847	-65.8865	-49.4096	-32.8731	-19.2776	-0.802788															-0.377	-51.8					34.337	0.98705
-1.28757	-86.0129	-68.5382	-48.0858	-32.4452	-19.2258	-1.86889															-0.445	-33.2					34.2374	0.98692
-1.32781	-86.4153	-67.7206	-47.3683	-32.5082	-19.6688	-2.11789															-0.5098	-39.5					34.1377	0.98681
-1.36805	-85.7671	-68.7659	-48.4419	-33.0919	-19.4672	-0.540304															-0.5802	-58.45					34.038	0.98677
-1.40828	-83.8647	-68.3206	-49.9654	-34.2803	-18.1243	-0.458514															-0.6449	-17.7					33.9385	0.98654
-1.44852	-81.9282	-67.6412	-49.3036	-34.5731	-16.5634	0.474607															-0.7114	-53.8					33.8288	0.98639
-1.48876	-83.8129	-65.58	-50.1953	-35.5731	-17.7158	-0.187634															-0.7763	-80.7					33.7342	0.98671
-1.52899	-85.3706	-66.6176	-50.609	-34.6594	-17.2636	-0.407831															-0.8438	-89.55					33.6293	0.98657
-1.56923	-88.0124	-66.0465	-50.6605	-35.5656	-17.3084	-1.35544															-0.9131	-93.55					33.5294	0.98648
-1.60947	-86.6571	-67.8606	-51.4011	-36.7088	-17.6227	-0.322248															-0.9763	-61.35					33.4298	0.9864
-1.6497	-84.4876	-70.9706	-50.7804	-36.6135	-16.6036	0.0661435															-1.0468	-32.9					33.3302	0.97456
-1.68994	-81.1535	-70.0494	-52.051	-37.5254	-16.4682	-0.342158															-1.1118	-44.05					33.2257	0.98586
-1.73018	-82.7147	-70	-52.3486	-34.9889	-18.4455	0.568586															-1.1796	-120.2					33.121	0.98577
-1.77041	-85.9941	-69.7588	-53.7729	-33.1844	-19.4875	1.99345															-1.2448	-92.6					33.0214	0.98582
-1.81065	-85.6347	-70.2965	-54.7346	-33.2216	-19.4629	2.18452															-1.313	-54.05					32.9218	0.98572
-1.85089	-87.49	-69.7812	-53.9299	-32.8271	-18.9794	2.45394															-1.3817	-99.7					32.8222	0.98551
-1.89112	-86.1724	-70.7241	-51.5607	-33.8651	-16.5831	1.51669															-1.4457	-133.95					32.7224	0.98551
-1.93136	-83.8412	-70.3353	-50.8291	-34.5825	-17.0125	0.551316															-1.5147	-103.1					32.6227	0.98543
-1.9716	-84.3088	-68.4659	-50.2549	-34.0521	-17.5837	-0.478572															-1.5796	-81.15					32.5231	0.98545
-2.01183	-87.5182	-67.9871	-50.9306	-34.8568	-18.2436	0.194369															-1.6458	-107.9					32.4185	0.98538
-2.05207	-87.5	-68.9859	-51.3223	-35.5331	-20.599	0.557582															-1.7116	-86.05					32.3188	0.98538
-2.09231	-87.5576	-69.9324	-52.3398	-36.1341	-20.0388	1.76159															-1.7793	-31.6					32.2142	0.9851
-2.13254	-87.09	-72.0088	-53.4418	-38.5215	-18.9761	2.19869															-1.845	-79.35					32.1146	0.98497
-2.17278	-81.4829	-71.9088	-54.3076	-37.7128	-19.012	3.79439															-1.9119	-89.35					32.01	0.9849
-2.21302	-82.9471	-70.5559	-54.7857	-37.2033	-18.6386	3.95995															-1.9809	-80.05					31.9154	0.98475
-2.25325	-86.0741	-70.0041	-55.8636	-36.6056	-19.0497	3.27105															-2.0446	-81.3					31.8158	0.98471
-2.29349	-87.4653	-70.6441	-54.8851	-35.722	-19.6295	2.13517															-2.114	-105.15					31.7112	0.9845
-2.33373	-86.1876	-70.2212	-53.0234	-34.7038	-19.4694	1.65906															-2.1788	-62.65					31.6115	0.98448
-2.37396	-86.3129	-71.6276	-52.8712	-34.5488	-20.246	2.26699															-2.2447	-122.25					31.512	0.98445
-2.4142	-84.2565	-72.68	-51.6343	-33.7612	-20.1534	2.01651															-2.3099	-102.65					31.4073	0.98446
-2.45444	-84.2759	-70.7594	-51.9741	-33.8292	-19.4613	1.93883															-2.3782	-5.5					31.3077	0.98413
-2.49467	-89.3412	-70.2376	-52.6969	-35.0629	-18.0124	0.312035															-2.4429	-53.4					31.208	0.98404
-2.53491	-89.48	-72.5341	-51.6261	-37.4403	-17.0428	-1.28185															-2.5107	-115					31.1035	0.98398
-2.57515	-89.7006	-73.9488	-52.0925	-37.4271	-17.0675	-0.5579															-2.5792	-114.9					31.0039	0.98401
-2.65562	-83.0494	-75.6047	-51.5332	-34.5701	-17.0872	1.82626															-2.6427	-122.9					30.8993	0.98399
-2.69586	-82.6971	-74.4882	-53.8949	-33.441	-15.3533	2.9052															-2.7114	-140.2					30.7995	0.98398
-2.73609	-85.1076	-73.8371	-54.0204	-35.0441	-14.8182	1.05212															-2.7764	-80.8					30.6997	0.98376
-2.77633	-87.5047	-74.9829	-54.8915	-37.0614	-14.8339	-0.423439															-2.8425	-75.1					30.6001	0.98373
-2.81657	-88.3771	-74.0365	-57.6736	-36.2267	-16.3632	-1.33566															-2.9073	-97.55					30.4955	0.98365
-2.8568	-86.8894	-74.46	-57.4124	-34.8572	-17.3136	-0.699918															-2.9757	-113.8					30.3958	0.98376
-2.89704	-84.6894	-75.5065	-56.9315	-34.173	-17.2811	0.409959															-3.0403	-116.65					30.2911	0.98346
-2.93728	-87.0194	-73.5294	-57.5232	-34.5946	-16.0415	-0.615653															-3.1083	-111.3					30.1966	0.98322
-2.97751	-88.2918	-72.6588	-54.8404	-36.4384	-16.2662	-1.99987															-3.1765	-210.05					30.092	0.9831
-3.01775	-89.1306	-71.5859	-54.918	-37.5657	-16.8771	-1.40182															-3.2396	-179.3					29.9875	0.98307
-3.05799	-88.1365	-71.7559	-55.3302	-36.557	-18.4906	-0.523498															-3.309	-143.55					29.8879	0.98282
-3.09822	-88.7159	-72.8371	-54.7418	-34.9065	-19.0237	1.41632															-3.3747	-136.6					29.7883	0.98295
-3.13846	-85.7629	-75.0765	-56.2121	-33.3051	-19.0293	3.07455															-3.442	-140.7					29.6886	0.98264
-3.1787	-88.8124	-75.3824	-56.8817	-33.3795	-19.3497	2.09221															-3.5068	-158.2					29.5842	0.98265
-3.21893	-88.9812	-73.9176	-55.5704	-34.8892	-18.2458	-0.182176															-3.575	-163.1					29.4895	0.98247
-3.25917	-87.35	-72.53	-55.2781	-34.8726	-19.7231	-1.33385															-3.6387	-158.25					29.3848	0.98236
-3.29941	-86.2453	-72.7494	-54.5198	-35.692	-19.6046	-1.99955															-3.7069	-148.25					29.2852	0.98229
-3.33964	-84.6365	-71.9565	-52.0339	-35.7789	-19.1419	-1.47029															-3.7749	-156.8					29.1806	0.98224
-3.37988	-84.0412	-72.9088	-51.6689	-36.3909	-19.8615	-1.42717															-3.8388	-181.1					29.0811	0.98216
-3.42012	-87.0406	-72.7271	-50.7291	-35.9058	-19.4537	-1.16039															-3.9081	-169.75					28.9812	0.98192
-3.46036	-88.7776	-71.3871	-51.2599	-35.5859	-18.7842	-0.534521															-3.972	-228					28.8765	0.98215
-3.50059	-90.4853	-71.3929	-54.4679	-35.2949	-19.3851	0.967371															-4.0394	-192.9					28.7819	0.98194
-3.54083	-89.4494	-71.5929	-55.6028	-34.1518	-17.5159	-0.0603818															-4.108	-196					28.6774	0.9819
-3.58107	-87.4288	-71.9482	-56.9445	-34.9748	-18.0009	0.506735															-4.1717	-207.7					28.5777	0.9819
-3.6213	-86.4612	-73.5471	-55.9274	-35.3115	-18.7754	-0.222155															-4.2359	-188.15					28.4781	0.98168
-3.66154	-88.6741	-74.3282	-54.9725	-35.9535	-17.6668	-2.39615															-4.3043	-251.05					28.3785	0.98163
-3.70178	-87.22	-73.7776	-54.8174	-36.1923	-17.5914	-1.91791															-4.3694	-244.65					28.2738	0.98142
-3.74201	-89.6494	-73.9341	-56.2161	-35.0558	-17.8841	-2.68662															-4.4354	-263.85					28.1693	0.98138
-3.78225	-90.1506	-75.5112	-55.2822	-35.106	-16.9547	-1.88121															-4.5053	-233.15					28.0746	0.98129
-3.82249	-87.3812	-75.8735	-55.9031	-36.2494	-16.9743	-0.739735															-4.5696	-198.8					27.9702	0.98106
-3.86272	-87.6135	-76.0524	-55.2109	-36.2682	-17.4199	0.0286524															-4.6373	-193.25					27.8655	0.98099
-3.90296	-88.2318	-74.7241	-55.2714	-35.6575	-17.4942	-0.7924															-4.706	-216.95					27.771	0.98092
-3.9432	-87.0435	-71.8565	-55.0436	-35.4289	-18.3006	-0.825318															-4.7701	-216.55					27.6715	0.98091
-3.98343	-89.0471	-70.6412	-55.4721	-35.3118	-19.9356	-0.857253															-4.8382	-264.55					27.5667	0.98086
-4.02367	-86.3847	-71.5094	-55.3128	-35.9538	-18.3465	0.640518															-4.9027	-310.6					27.4621	0.98092
-4.06391	-83.7782	-72.3194	-54.4855	-36.0256	-18.8794	1.0949															-4.9702	-294.05					27.3674	0.98079
-4.10414	-81.9235	-74.2794	-53.9788	-36.5511	-18.9462	1.04092															-5.0335	-262.2					27.263	0.9806
-4.14438	-83.9312	-76.1065	-52.8661	-34.8622	-19.3774	-0.38773															-5.1033	-263.05					27.1633	0.98041
-4.18462	-85.6165	-75.5829	-54.1952	-33.7428	-20.6604	-1.67913															-5.1671	-242.8					27.0635	0.98035
-4.22485	-87.5182	-75.3294	-55.7322	-33.2651	-19.5556	-1.35772															-5.2349	-275.15					26.9587	0.98018
-4.26509	-86.4853	-72.0829	-56.0651	-32.3028	-18.8241	-2.01585															-5.3009	-271.8					26.8641	0.98023
-4.30533	-85.6947	-72.7476	-57.0686	-35.0711	-18.0275	-2.09551															-5.3678	-261.65					26.7595	0.98009
-4.34556	-85.3853	-73.8659	-54.8598	-35.7044	-17.5554	-3.46261															-5.436	-265.75					26.6599	0.98021
-4.3858	-87.5112	-74.9553	-53.3161	-34.998	-17.7326	-5.01337															-5.5003	-237.1					26.5503	0.98009
-4.42604	-88.0571	-74.7718	-53.1908	-34.3165	-18.7015	-4.05754															-5.5683	-266.2					26.4457	0.97984
-4.46627	-87.1765	-74.7441	-53.0738	-33.4632	-19.7014	-2.97267															-5.6316	-282.3					26.3462	0.97979
-4.50651	-84.94	-74.1641	-53.8771	-35.3156	-20.6261	-0.991882															-5.7007	-260.8					26.2466	0.97965
-4.54675	-85.5988	-74.4141	-56.0249	-37.6351	-20.5044	0.269402															-5.7647	-312.7					26.147	0.97937
-4.58698	-86.1618	-74.5559	-55.5158	-38.4782	-18.5094	0.530579															-5.8331	-316.35					26.0423	0.9793
-4.62722	-88.4941	-74.1465	-54.2903	-39.8325	-17.9443	0.331446															-5.8988	-253.15					25.9476	0.97946
-4.66746	-89.94	-73.7394	-54.6225	-38.2249	-17.3449	1.13028															-5.9647	-213.85					25.8381	0.9792
-4.70769	-87.7482	-74.0924	-53.2487	-38.4048	-17.35	1.35327															-6.0336	-213.9					25.7383	0.97909
-4.74793	-85.6959	-73.8594	-55.2539	-38.7323	-18.3732	2.04217															-6.0982	-244.3					25.6436	0.97893
-4.78817	-86.2347	-73.8124	-57.0456	-39.8224	-18.6334	1.77145															-6.1629	-258.4					25.5388	0.97879
-4.8284	-85.2641	-73.7006	-56.3526	-41.1964	-19.71	0.51923															-6.2294	-281.3					25.4439	0.97875
-4.86864	-89.1247	-73.7218	-56.2908	-41.1072	-20.7168	-0.648076															-6.298	-267.6					25.3392	0.97885
-4.90888	-91.0276	-73.51	-56.2435	-40.4113	-18.5799	-1.74808															-6.3621	-258.45					25.2392	0.97859
-4.94911	-90.7212	-73.9529	-57.3428	-39.5178	-17.6744	-1.67089															-6.4298	-241.3					25.1392	0.97862
-4.98935	-88.1847	-73.8435	-58.8688	-40.2939	-17.0431	-1.06543															-6.495	-248.8					25.0394	0.97846
-5.02959	-86.7594	-74.0671	-58.1992	-39.9493	-17.8424	-0.903324															-6.5623	-272.65					24.9397	0.97839
																					-6.6301	-327.4					24.8349	0.9783
																					-6.6952	-290.6					24.73	0.97821
																					-6.7635	-253.15					24.6303	0.97822
																					-6.8287	-275.3					24.5255	0.9781
																					-6.8961	-231.7					24.4307	0.97797
																					-6.9596	-237.5					24.3309	0.9777
																					-7.0277	-301.55					24.2262	0.97773
																					-7.0926	-316.8					24.1314	0.97759
																					-7.161	-328.75					24.0266	0.97737
																					-7.2291	-307.05					23.9269	0.97735
																					-7.2929	-314.4					23.827	0.97722
																					-7.3613	-333.35					23.7272	0.97725
																					-7.4255	-354.85					23.6225	0.9771
																					-7.4943	-288.15					23.5227	0.97698
																					-7.5582	-411.25					23.4229	0.97676
																					-7.6271	-448.8					23.3179	0.9768
																					-7.6918	-317.45					23.2131	0.97673
																					-7.7602	-365.8					23.1133	0.97664
																					-7.8249	-382.15					23.0135	0.97667
																					-7.8918	-403.25					22.9136	0.97647
																					-7.9608	-395					22.8087	0.97646
																					-8.0243	-288					22.709	0.97639
																					-8.0926	-363.3					22.6042	0.97619
																					-8.1597	-400.85					22.5045	0.9761
																					-8.2239	-397.05					22.4044	0.97622
																					-8.2921	-390.55					22.3043	0.97602
																					-8.3571	-418					22.2046	0.97593
																					-8.4235	-356.1					22.1048	0.97573
																					-8.4871	-263.6					22.0001	0.97567
																					-8.5564	-338.5					21.8952	0.9756
																					-8.6205	-398.6					21.8004	0.9754
																					-8.6878	-343.1					21.7006	0.97526
																					-8.7562	-360.45					21.6009	0.97532
																					-8.8205	-283.35					21.4959	0.97506
																					-8.8888	-359.15					21.3959	0.97478
																					-8.9539	-400.9					21.2911	0.97474
																					-9.0205	-277.05					21.1964	0.97475
																					-9.0839	-365.8					21.0916	0.97456
																											20.9918	0.97461
																											20.8869	0.9746
																											20.7872	0.97436
																											20.6824	0.9742
																											20.5826	0.97424
																											20.4779	0.97418
																											20.3781	0.97396
																											20.2784	0.9741
																											20.1785	0.97391
																											20.0787	0.97372
																											19.9739	0.97374
																											19.8791	0.97354
																											19.7743	0.9734
																											19.6696	0.97327
																											19.5695	0.97315
																											19.4746	0.97303
																											19.3699	0.97283
																											19.2651	0.97281
																											19.1603	0.97273
																											19.0654	0.97248
																											18.9607	0.97245
																											18.8659	0.97242
																											18.7611	0.97207
																											18.6611	0.97214
																											18.556	0.97206
																											18.4562	0.97206
																											18.3514	0.97205
																											18.2567	0.97162
																											18.1568	0.97154
																											18.0571	0.97163
																											17.9523	0.97163
																											17.8525	0.97142
																											17.7526	0.97142
																											17.6476	0.97123
																											17.5428	0.97101
																											17.443	0.97096
																											17.3333	0.97086
																											17.2384	0.97069
																											17.1436	0.97051
																											17.0388	0.97042
																											16.934	0.9703
																											16.8392	0.97022
																											16.7345	0.97023
																											16.6347	0.96997
																											16.5249	0.96996
																											16.4302	0.96978
																											16.3253	0.96959
																											16.2305	0.96961
																											16.1258	0.96958
																											16.0209	0.96943
																											15.9212	0.96928
																											15.826	0.96919
																											15.7263	0.96882
																											15.6265	0.9689
																											15.5217	0.96892
																											15.4219	0.96872
																											15.317	0.96868
																											15.2123	0.96839
																											15.1075	0.96839
																											15.0177	0.96821
																											14.908	0.96802
																											14.8082	0.96792
																											14.7084	0.96783
																											14.6086	0.96761
																											14.5088	0.96756
																											14.409	0.96739
																											14.3041	0.96724
																											14.2044	0.96714
																											14.1047	0.96712
																											13.9997	0.96691
																											13.8997	0.96695
																											13.8	0.96671
																											13.6952	0.96663
																											13.6004	0.9667
																											13.5006	0.96657
																											13.3957	0.96628
																											13.291	0.96638
																											13.1912	0.96623
																											13.0915	0.96614
																											12.9918	0.96611
																											12.887	0.96591
																											12.7822	0.96577
																											12.6872	0.96547
																											12.5874	0.96541
																											12.4874	0.96516
																											12.3826	0.96502
																											12.2777	0.96491
																											12.1778	0.96486
																											12.0726	0.9647
																											11.9777	0.96456
																											11.8729	0.96441
																											11.7729	0.96423
																											11.6681	0.96411
																											11.5681	0.96401
																											11.4683	0.96391
																											11.3584	0.96372
																											11.2535	0.96376
																											11.1637	0.96348
																											11.0637	0.96339
																											10.9639	0.96333
																											10.859	0.96302
																											10.7591	0.96315
																											10.6592	0.96291
																											10.5593	0.9628
																											10.4595	0.96261
																											10.3546	0.96251
																											10.2545	0.96229
																											10.1546	0.96212
																											10.0496	0.96185
																											9.94479	0.96165
																											9.84484	0.96153
																											9.74499	0.96134
																											9.64511	0.96113
																											9.54524	0.96114
																											9.44541	0.96093
																											9.34052	0.9607
																											9.23579	0.96067
																											9.13578	0.96037
																											9.036	0.95939
																											8.94118	0.95922
																											8.83614	0.95917
																											8.7363	0.9589
																											8.63639	0.95884
																											8.53154	0.95847
																											8.43144	0.95837
																											8.32647	0.95823
																											8.22161	0.95818
																											8.12666	0.95805
																											8.02684	0.95771
																											7.92692	0.95746
																											7.82199	0.95736
																											7.71207	0.95732
																											7.61225	0.9569
																											7.51743	0.95664
																											7.41701	0.95649
																											7.31721	0.95631
																											7.21735	0.95609
																											7.11245	0.95596
																											7.01259	0.95576
																											6.9076	0.95555
																											6.80784	0.95524
																											6.70788	0.95521
																											6.6081	0.9548
																											6.50807	0.95463
																											6.39795	0.95436
																											6.29818	0.9541
																											6.19821	0.95387
																											6.09334	0.95362
																											5.99335	0.95342
																											5.89851	0.95327
																											5.79877	0.95288
																											5.68883	0.95273
																											5.58396	0.95221
																											5.48909	0.95199
																											5.38931	0.95172
																											5.28944	0.95137
																											5.18953	0.95078
																											5.08971	0.95054
																											4.9847	0.9503
																											4.88489	0.94999
																											4.7799	0.94959
																											4.67993	0.94913
																											4.57488	0.9487
																											4.48001	0.94845
																											4.37517	0.94804
																											4.27526	0.94761
																											4.1754	0.94711
																											4.07046	0.94656
																											3.9706	0.94619
																											3.8607	0.94568
																											3.76586	0.94522
																											3.66548	0.94479
																											3.56558	0.94405
																											3.46573	0.94341
																											3.36588	0.94275
																											3.26093	0.94195
																											3.15602	0.94133
																											3.05613	0.94047
																											2.96128	0.93965
																											2.85639	0.93884
																											2.75112	0.93774
																											2.65625	0.93683
																											2.55128	0.93589
																											2.45149	0.93462
																											2.35146	0.93343
																											2.24153	0.93212
																											2.14176	0.9306
																											2.04174	0.92893
																											1.94694	0.92709
																											1.84705	0.92513
																											1.74219	0.92291
																											1.64225	0.92033
																											1.5424	0.91724
																											1.43251	0.91375
																											1.33244	0.90991
																											1.23267	0.9052
																											1.13269	0.89944
																											1.03278	0.89239
																											0.93279	0.88363
																											0.83257	0.87241
																											0.72768	0.85693
																											0.62781	0.8351
																											0.52293	0.80243
																											0.42799	0.73035
																											0.32307	0.66694
																											0.22303	0.53254
																											0.11314	0.32055
																											-0.44632	-0.72902
																											-0.49637	-0.79452
																											-0.59129	-0.83517
																											-0.70119	-0.86114
																											-0.80114	-0.87869
																											-0.89607	-0.89139
																											-0.99621	-0.90101
																											-1.09621	-0.9085
																											-1.2061	-0.91446
																											-1.30596	-0.91934
																											-1.40596	-0.92337
																											-1.51097	-0.92587
																											-1.60088	-0.93004
																											-1.70569	-0.93253
																											-1.81073	-0.93411
																											-1.91052	-0.93691
																											-2.01036	-0.93851
																											-2.1103	-0.94086
																											-2.21525	-0.94187
																											-2.31516	-0.9436
																											-2.4151	-0.94538
																											-2.51513	-0.9467
																											-2.6149	-0.94769
																											-2.71982	-0.94859
																											-2.82992	-0.94971
																											-2.92509	-0.95063
																											-3.02989	-0.95135
																											-3.12489	-0.95205
																											-3.22482	-0.95295
																											-3.32465	-0.95391
																											-3.42967	-0.95425
																											-3.5296	-0.955
																											-3.63447	-0.95564
																											-3.73443	-0.9562
																											-3.83942	-0.95672
																											-3.93439	-0.95629
																											-4.04416	-0.95632
																											-4.13912	-0.95815
																											-4.24411	-0.95853
																											-4.33905	-0.95893
																											-4.44393	-0.95933
																											-4.54887	-0.95969
																											-4.64388	-0.95999
																											-4.74899	-0.96063
																											-4.849	-0.96082
																											-4.94884	-0.96129
																											-5.05379	-0.96155
																											-5.15871	-0.96187
																											-5.25372	-0.96215
																											-5.35858	-0.96253
																											-5.45851	-0.96297
																											-5.55349	-0.96327
																											-5.65826	-0.962
																											-5.7581	-0.96178
																											-5.86312	-0.96415
																											-5.96296	-0.96433
																											-6.06286	-0.9647
																											-6.17243	-0.94533
																											-6.27782	-0.96511
																											-6.37264	-0.96535
																											-6.47256	-0.96564
																											-6.57272	-0.9659
																											-6.67285	-0.96641
																											-6.77787	-0.9662
																											-6.8778	-0.96653
																											-6.97281	-0.96679
																											-7.07779	-0.96683
																											-7.17778	-0.96718
																											-7.28267	-0.96759
																											-7.38268	-0.96749
																											-7.48786	-0.96772
																											-7.58806	-0.96804
																											-7.68308	-0.96821
																											-7.78801	-0.91666
																											-7.88796	-0.96857
																											-7.99297	-0.96457
																											-8.093	-0.9712
																											-8.19299	-0.96898
																											-8.29293	-0.96931
																											-8.39804	-0.96937
																											-8.50316	-0.96959
																											-8.60312	-0.96974
																											-8.70304	-0.96991
																											-8.803	-0.9676
																											-8.90301	-0.97048
																											-9.003	-0.9707
																											-9.11795	-0.97092
																											-9.21792	-0.97107
																											-9.3129	-0.97121
																											-9.41276	-0.92555
																											-9.51768	-0.9697
																											-9.6177	-0.97131
																											-9.71267	-0.97142
																											-9.81764	-0.97167
																											-9.91769	-0.95888
																											-10.0226	-0.97206
																											-10.1176	-0.9722
																											-10.2276	-0.97228
																											-10.3226	-0.97236
																											-10.4228	-0.9726
																											-10.5277	-0.97281
																											-10.6327	-0.97287
																											-10.7327	-0.95787
																											-10.8327	-0.97091
																											-10.9326	-0.97273
																											-11.0326	-0.9729
																											-11.1325	-0.97309
																											-11.2378	-0.97313
																											-11.3381	-0.97335
																											-11.448	-0.97349
																											-11.5429	-0.97357
																											-11.6428	-0.97362
																											-11.7429	-0.97378
																											-11.8479	-0.97392
																											-11.9479	-0.97402
																											-12.0528	-0.97415
																											-12.1479	-0.97423
																											-12.2481	-0.97448
																											-12.353	-0.97462
																											-12.458	-0.97465
																											-12.5579	-0.97476
																											-12.6579	-0.97493
																											-12.7579	-0.9752
																											-12.8629	-0.97515
																											-12.9679	-0.97532
																											-13.0678	-0.97542
																											-13.1628	-0.97566
																											-13.2677	-0.97574
																											-13.3727	-0.97588
																											-13.4676	-0.97604
																											-13.5676	-0.97611
																											-13.6726	-0.97618
																											-13.7776	-0.97628
																											-13.8725	-0.97652
																											-13.9725	-0.97662
																											-14.0778	-0.97675
																											-14.1827	-0.97691
																											-14.2827	-0.97714
																											-14.3827	-0.97718
																											-14.4876	-0.97719
																											-14.5827	-0.97746
																											-14.6826	-0.97746
																											-14.7826	-0.97742
																											-14.8875	-0.97765
																											-14.9924	-0.97775
																											-15.0874	-0.97782
																											-15.1924	-0.97781
																											-15.2924	-0.97778
																											-15.3974	-0.97797
																											-15.4973	-0.97803
																											-15.6024	-0.97818
																											-15.6973	-0.97812
																											-15.8023	-0.97835
																											-15.9024	-0.97839
																											-16.0026	-0.97847
																											-16.1126	-0.97859
																											-16.2075	-0.97872
																											-16.3075	-0.97888
																											-16.4075	-0.97879
																											-16.5124	-0.97903
																											-16.6174	-0.97811
																											-16.7174	-0.97908
																											-16.8173	-0.97925
																											-16.9321	-0.97943
																											-17.0322	-0.97949
																											-17.122	-0.97965
																											-17.2271	-0.97975
																											-17.327	-0.97978
																											-17.422	-0.97989
																											-17.527	-0.97992
																											-17.632	-0.98015
																											-17.7272	-0.98025
																											-17.8373	-0.98027
																											-17.9423	-0.98039
																											-18.0371	-0.98051
																											-18.1321	-0.98005
																											-18.2372	-0.9808
																											-18.3373	-0.98076
																											-18.4421	-0.98079
																											-18.542	-0.98098
																											-18.642	-0.98117
																											-18.742	-0.98125
																											-18.847	-0.98134
																											-18.947	-0.98144
																											-19.047	-0.98157
																											-19.147	-0.98163
																											-19.247	-0.98172
																											-19.3519	-0.98181
																											-19.4618	-0.98205
																											-19.5618	-0.98212
																											-19.662	-0.98227
																											-19.7571	-0.98239
																											-19.862	-0.9824
																											-19.9671	-0.98261
																											-20.0671	-0.98272
																											-20.172	-0.98274
																											-20.267	-0.9829
																											-20.3669	-0.98294
																											-20.4768	-0.98303
																											-20.5768	-0.98314
																											-20.6718	-0.9833
																											-20.7718	-0.98337
																											-20.8717	-0.98349
																											-20.9717	-0.98357
																											-21.0716	-0.98371
																											-21.1766	-0.98384
																											-21.2766	-0.98391
																											-21.3816	-0.9841
																											-21.4868	-0.98411
																											-21.5819	-0.98415
																											-21.6818	-0.98462
																											-21.7868	-0.98468
																											-21.8918	-0.98464
																											-21.9918	-0.9849
																											-22.0868	-0.98498
																											-22.1917	-0.98507
																											-22.2917	-0.98522
																											-22.3967	-0.98529
																											-22.4921	-0.98528
																											-22.597	-0.98556
																											-22.6969	-0.98556
																											-22.7969	-0.9857
																											-22.9019	-0.98571
																											-23.0069	-0.98585
																											-23.1019	-0.98586
																											-23.2119	-0.98586
																											-23.3069	-0.98595
																											-23.407	-0.9861
																											-23.5121	-0.9861
																											-23.6121	-0.98632
																											-23.712	-0.98639
																											-23.812	-0.98657
																											-23.9171	-0.98667
																											-24.022	-0.98661
																											-24.1219	-0.98675
																											-24.2219	-0.98684
																											-24.3218	-0.98687
																											-24.4218	-0.98703
																											-24.5217	-0.98708
																											-24.6267	-0.98721
																											-24.7267	-0.98727
																											-24.8366	-0.98129
																											-24.9366	-0.98773
																											-25.0366	-0.98769
																											-25.1366	-0.98778
																											-25.2317	-0.98789
																											-25.3368	-0.98796
																											-25.4368	-0.98802
																											-25.5418	-0.98811
																											-25.6417	-0.98808
																											-25.7417	-0.98843
																											-25.8467	-0.98834
																											-25.9467	-0.9884
																											-26.0517	-0.95258
																											-26.1568	-0.98874
																											-26.2521	-0.98885
																											-26.357	-0.98888
																											-26.4521	-0.98899
																											-26.552	-0.98913
																											-26.662	-0.98916
																											-26.7521	-0.98931
																											-26.857	-0.98938
																											-26.9569	-0.9895
																											-27.0619	-0.98954
																											-27.1623	-0.98965
																											-27.2622	-0.98971
																											-27.3621	-0.98971
																											-27.4671	-0.98982
																											-27.567	-0.98991
																											-27.6721	-0.99011
																											-27.767	-0.99019
																											-27.872	-0.99022
																											-27.9769	-0.9903
																											-28.0769	-0.99038
																											-28.1718	-0.99042
																											-28.2818	-0.99057
																											-28.3818	-0.99063
																											-28.4818	-0.99069
																											-28.5867	-0.99085
																											-28.6816	-0.99086
																											-28.7865	-0.99101
																											-28.8916	-0.99097
																											-28.9867	-0.99113
																											-29.0919	-0.99115
																											-29.1868	-0.99128
																											-29.2918	-0.99137
																											-29.3968	-0.99148
																											-29.4918	-0.99159
																											-29.5968	-0.99164
																											-29.6967	-0.99103
																											-29.8017	-0.9916
																											-29.9016	-0.99185
																											-30.0017	-0.99194
																											-30.1017	-0.99209
																											-30.2015	-0.99211
																											-30.3117	-0.99217
																											-30.4115	-0.99225
																											-30.5166	-0.99237
																											-30.6116	-0.9924
																											-30.7165	-0.99252
																											-30.8116	-0.99266
																											-30.9167	-0.99271
																											-31.0167	-0.99285
																											-31.1167	-0.993
																											-31.2166	-0.99299
																											-31.3217	-0.99307
																											-31.4216	-0.99317
																											-31.5216	-0.9933
																											-31.6266	-0.9934
																											-31.7316	-0.99337
																											-31.8264	-0.99335
																											-31.9313	-0.99356
																											-32.0313	-0.9936
																											-32.1262	-0.99373
																											-32.2313	-0.99373
																											-32.3364	-0.99384
																											-32.4363	-0.98349
																											-32.5362	-0.99401
																											-32.6412	-0.99397
																											-32.7514	-0.99413
																											-32.8565	-0.99416
																											-32.9515	-0.99432
																											-33.0415	-0.99442
																											-33.1465	-0.99443
																											-33.2514	-0.9945
																											-33.3464	-0.99454
																											-33.4464	-0.99467
																											-33.5463	-0.99478
																											-33.6514	-0.99483
																											-33.7563	-0.99428
																											-33.8563	-0.99514
																											-33.9563	-0.9952
																											-34.0613	-0.99527
																											-34.1613	-0.99533
																											-34.2662	-0.99548
																											-34.3663	-0.99578
																											-34.4612	-0.99584
																											-34.5663	-0.99594
																											-34.6716	-0.99597
																											-34.7715	-0.99605
																											-34.8664	-0.99623
																											-34.9714	-0.99634
																											-35.0764	-0.9964
																											-35.1814	-0.99646
																											-35.2764	-0.99652
																											-35.3763	-0.99661
																											-35.4813	-0.9968
																											-35.5811	-0.99668
																											-35.6761	-0.99675
																											-35.7861	-0.96212
																											-35.886	-0.99699
																											-35.9911	-0.99715
																											-36.0911	-0.99542
																											-36.1911	-0.99518
																											-36.286	-0.9953
																											-36.391	-0.99533
																											-36.4911	-0.99538
																											-36.5912	-0.99551
																											-36.6963	-0.99556
																											-36.8012	-0.99564
																											-36.8963	-0.99578
																											-37.0013	-0.99587
																											-37.1013	-0.9959
																											-37.2061	-0.99596
																											-37.3061	-0.99609
																											-37.4064	-0.99645
																											-37.5066	-0.99625
																											-37.6066	-0.99624
																											-37.7065	-0.99627
																											-37.8115	-0.9964
																											-37.9115	-0.99652
																											-38.0114	-0.99658
																											-38.1165	-0.99671
																											-38.2164	-0.99672
																											-38.3166	-0.99678
																											-38.4267	-0.99692
																											-38.5217	-0.99691
																											-38.6217	-0.99708
																											-38.7316	-0.99707
																											-38.8316	-0.99722
																											-38.9366	-0.99725
																											-39.0266	-0.99736
																											-39.1316	-0.99751
																											-39.2315	-0.99754
																											-39.3365	-0.99761
																											-39.4364	-0.99761
																											-39.5363	-0.99774
																											-39.6413	-0.99775
																											-39.7513	-0.998
																											-39.8413	-0.99803
																											-39.9412	-0.99804
																											-40.0413	-0.99792
																											-40.1513	-0.99813
																											-40.2466	-0.99826
																											-40.3464	-0.99837
																											-40.4464	-0.99843
																											-40.5515	-0.99852
																											-40.6515	-0.99857
																											-40.7514	-0.99878
																											-40.8563	-0.9987
																											-40.9614	-0.99875
																											-41.0663	-0.94208
																											-41.1669	-1.00015
																											-41.2618	-0.99904
																											-41.3618	-0.99914
																											-41.4618	-0.99933
																											-41.5667	-0.99935
																											-41.6718	-0.99936
																											-41.7668	-0.99944
																											-41.8667	-0.9995
																											-41.9717	-0.99954
																											-42.0718	-0.99971
																											-42.1719	-0.99977
																											-42.2769	-0.99992
																											-42.377	-1.00003
																											-42.4819	-0.99998
																											-42.582	-1.00028
																											-42.6818	-0.97072
																											-42.7818	-1.00113
																											-42.8817	-1.00198
																											-42.9817	-1.00103
																											-43.0917	-1.00112
																											-43.1967	-1.00124
																											-43.2966	-1.00138
																											-43.3865	-1.00146
																											-43.4965	-1.00149
																											-43.6016	-1.00158
																											-43.7065	-1.00165
																											-43.8015	-1.0018
																											-43.9017	-1.00184
																											-44.0018	-1.00193
																											-44.0967	-1.00195
																											-44.2017	-1.00207
																											-44.3017	-1.00211
																											-44.4016	-1.00226
																											-44.5067	-1.00229
																											-44.6067	-1.00236
																											-44.7066	-1.00235
																											-44.8115	-1.00252
																											-44.9115	-1.00258
																											-45.0115	-1.00274
																											-45.1115	-1.0028
																											-45.2165	-1.00279
																											-45.3165	-1.00286
																											-45.4215	-1.00293
																											-45.5215	-1.00328
																											-45.6214	-1.00317
																											-45.7215	-1.00326
																											-45.8216	-1.00327
																											-45.9317	-1.0033
																											-46.0267	-1.00341
																											-46.1266	-1.00354
																											-46.2317	-1.00363
																											-46.3316	-1.00394
																											-46.4317	-1.00411
																											-46.5365	-1.00414
																											-46.6415	-1.00422
																											-46.7415	-1.0044
																											-46.8464	-1.00439
																											-46.9413	-1.00447
																											-47.0412	-1.00465
																											-47.1413	-1.00482
																											-47.2412	-1.00488
																											-47.3461	-1.00489
																											-47.4462	-1.00503
																											-47.5462	-1.00514
																											-47.6513	-0.96396
																											-47.7515	-1.00534
																											-47.8514	-1.00541
																											-47.9614	-1.00562
																											-48.0564	-1.00555
																											-48.1564	-0.99713
																											-48.2614	-1.00573
																											-48.3614	-1.00589
																											-48.4663	-1.00587
																											-48.5714	-1.00598
																											-48.6713	-1.0061
																											-48.7713	-1.0061
																											-48.8663	-1.00622
																											-48.9712	-1.00636
																											-49.0763	-1.00634
																											-49.1762	-1.00646
																											-49.2762	-1.00657
																											-49.3762	-0.99549
																											-49.4862	-1.00667
																											-49.5815	-1.00678
																											-49.6814	-1.00692
																											-49.7814	-1.00706
																											-49.8814	-1.00713
																											-49.9673	-1.00721
																											-49.9997	-1.00741
																											-49.9997	-1.00741
																											-49.9556	-1.00746
																											-49.8518	-1.00739
																											-49.7522	-1.00734
																											-49.6477	-1.00724
																											-49.5429	-1.00731
																											-49.4481	-1.0071
																											-49.3436	-1.00704
																											-49.2391	-1.0069
																											-49.1444	-1.00682
																											-49.0448	-1.00674
																											-48.9402	-1.00669
																											-48.8356	-1.00661
																											-48.7409	-1.00648
																											-48.6414	-1.00637
																											-48.5368	-1.00644
																											-48.437	-1.00633
																											-48.3276	-1.00627
																											-48.2329	-1.0062
																											-48.1283	-1.00608
																											-48.0336	-1.00592
																											-47.929	-1.00584
																											-47.8195	-1.00587
																											-47.7248	-1.00573
																											-47.63	-1.00572
																											-47.5203	-1.00561
																											-47.4257	-1.00553
																											-47.3212	-1.00548
																											-47.2166	-1.00539
																											-47.1219	-1.00533
																											-47.0173	-1.00523
																											-46.9177	-1.00506
																											-46.8181	-1.00508
																											-46.7136	-1.00503
																											-46.6141	-1.00499
																											-46.5144	-1.00482
																											-46.4149	-1.00473
																											-46.3153	-1.00466
																											-46.2157	-1.0046
																											-46.106	-1.00449
																											-46.0014	-1.0044
																											-45.9068	-1.0042
																											-45.8071	-1.00422
																											-45.7073	-1.0041
																											-45.5978	-1.00415
																											-45.4933	-1.004
																											-45.4035	-1.00401
																											-45.304	-1.00325
																											-45.2044	-1.00378
																											-45.0948	-1.00377
																											-45.0001	-1.00364
																											-44.8955	-1.00364
																											-44.7959	-1.00347
																											-44.6915	-1.00344
																											-44.5918	-1.00344
																											-44.4972	-1.0033
																											-44.3926	-1.00319
																											-44.2929	-1.00317
																											-44.1884	-1.00294
																											-44.0838	-1.00301
																											-43.9892	-1.00278
																											-43.8894	-1.00276
																											-43.7896	-1.00264
																											-43.69	-1.0025
																											-43.5854	-1.00257
																											-43.4808	-1.00243
																											-43.3861	-1.00244
																											-43.2817	-1.00232
																											-43.182	-1.00225
																											-43.0824	-1.00203
																											-42.9779	-1.00209
																											-42.8683	-1.00192
																											-42.7687	-1.00186
																											-42.6691	-1.00178
																											-42.5695	-1.00175
																											-42.4698	-1.00164
																											-42.3703	-1.00158
																											-42.2706	-1.00145
																											-42.1661	-1.00135
																											-42.0613	-1.00135
																											-41.9665	-1.00124
																											-41.867	-1.00123
																											-41.7673	-1.00106
																											-41.6628	-1.00103
																											-41.5582	-1.00082
																											-41.4636	-1.00084
																											-41.359	-1.00076
																											-41.2644	-1.00066
																											-41.1594	-1.00061
																											-41.0596	-1.00048
																											-40.96	-1.00045
																											-40.8505	-1.00027
																											-40.7559	-1.00033
																											-40.6513	-1.00023
																											-40.5516	-1.00009
																											-40.4421	-1.00004
																											-40.3475	-0.99995
																											-40.2378	-0.99979
																											-40.148	-0.9998
																											-40.0482	-0.99959
																											-39.9436	-0.99967
																											-39.8441	-0.99963
																											-39.7444	-0.99954
																											-39.6448	-0.99941
																											-39.5402	-0.99925
																											-39.4407	-0.99921
																											-39.341	-0.9991
																											-39.2315	-0.99908
																											-39.1319	-0.99886
																											-39.0373	-0.99884
																											-38.9327	-0.99879
																											-38.8381	-0.99872
																											-38.7335	-0.99861
																											-38.6289	-0.99855
																											-38.5343	-0.99849
																											-38.4247	-0.99848
																											-38.3299	-0.99841
																											-38.2302	-0.99824
																											-38.1256	-0.99815
																											-38.026	-0.99803
																											-37.9265	-0.99797
																											-37.8268	-0.99787
																											-37.7172	-0.99774
																											-37.6225	-0.99777
																											-37.523	-0.99769
																											-37.4181	-0.99761
																											-37.3184	-0.99746
																											-37.2088	-0.99746
																											-37.1142	-0.9973
																											-37.0146	-0.99726
																											-36.9099	-0.99715
																											-36.8102	-0.9971
																											-36.7057	-0.99698
																											-36.6061	-0.99694
																											-36.5115	-0.99684
																											-36.4117	-0.99671
																											-36.3071	-0.99657
																											-36.2074	-0.99653
																											-36.0978	-0.99644
																											-36.0031	-0.99635
																											-35.9035	-0.99639
																											-35.7989	-0.99621
																											-35.6994	-0.99616
																											-35.5998	-0.99605
																											-35.5003	-0.996
																											-35.4006	-0.99585
																											-35.3011	-0.96581
																											-35.1915	-0.99577
																											-35.0969	-0.99562
																											-34.9973	-0.99561
																											-34.8877	-0.99543
																											-34.7881	-0.99529
																											-34.6935	-0.99524
																											-34.5937	-0.99512
																											-34.4889	-0.99512
																											-34.3893	-0.99497
																											-34.2897	-0.99491
																											-34.1852	-0.9948
																											-34.0806	-0.99464
																											-33.9809	-0.99465
																											-33.8713	-0.99459
																											-33.7817	-0.99448
																											-33.6771	-0.99447
																											-33.5825	-0.99426
																											-33.4778	-0.99421
																											-33.3734	-0.99409
																											-33.2788	-0.99407
																											-33.179	-0.994
																											-33.0695	-0.99388
																											-32.9748	-0.99383
																											-32.8753	-0.99373
																											-32.7756	-0.99366
																											-32.6708	-0.99349
																											-32.5712	-0.99335
																											-32.4714	-0.99336
																											-32.3719	-0.99333
																											-32.2672	-0.9932
																											-32.1626	-0.99316
																											-32.0679	-0.99307
																											-31.9635	-0.99303
																											-31.8538	-0.99295
																											-31.7593	-0.99286
																											-31.6597	-0.99278
																											-31.5602	-0.99265
																											-31.4556	-0.99258
																											-31.361	-0.99252
																											-31.2564	-0.99243
																											-31.1568	-0.99232
																											-31.0572	-0.99223
																											-30.9526	-0.99218
																											-30.8529	-0.99211
																											-30.7531	-0.99206
																											-30.6534	-0.99196
																											-30.544	-0.99192
																											-30.4493	-0.99189
																											-30.3447	-0.99174
																											-30.245	-0.99164
																											-30.1454	-0.99154
																											-30.0408	-0.99154
																											-29.9462	-0.99134
																											-29.8367	-0.99126
																											-29.7271	-0.99114
																											-29.6375	-0.99112
																											-29.5379	-0.99098
																											-29.4382	-0.99099
																											-29.3386	-0.99083
																											-29.2341	-0.99073
																											-29.1294	-0.99065
																											-29.0299	-0.99063
																											-28.9299	-0.99054
																											-28.8304	-0.99045
																											-28.7307	-0.99044
																											-28.6312	-0.99036
																											-28.5265	-0.99028
																											-28.427	-0.99013
																											-28.3273	-0.99002
																											-28.2227	-0.98995
																											-28.1232	-0.98992
																											-28.0236	-0.9897
																											-27.919	-0.98967
																											-27.8194	-0.98956
																											-27.7199	-0.98956
																											-27.6002	-0.98935
																											-27.5057	-0.98929
																											-27.4111	-0.98925
																											-27.3165	-0.98914
																											-27.2118	-0.98914
																											-27.1121	-0.98903
																											-27.0073	-0.98895
																											-26.9078	-0.98882
																											-26.8081	-0.98883
																											-26.7136	-0.98868
																											-26.609	-0.98854
																											-26.5093	-0.98845
																											-26.3998	-0.9884
																											-26.3051	-0.98829
																											-26.2003	-0.98821
																											-26.1004	-0.98809
																											-26.0008	-0.988
																											-25.9013	-0.98796
																											-25.7917	-0.98781
																											-25.6968	-0.98769
																											-25.592	-0.98755
																											-25.4873	-0.98762
																											-25.3925	-0.98749
																											-25.2877	-0.98743
																											-25.1926	-0.98735
																											-25.0878	-0.98708
																											-24.9781	-0.98704
																											-24.8883	-0.98699
																											-24.7785	-0.98694
																											-24.6836	-0.9868
																											-24.5789	-0.98671
																											-24.4742	-0.98665
																											-24.3794	-0.98647
																											-24.2796	-0.98641
																											-24.1799	-0.98627
																											-24.0751	-0.9863
																											-23.9753	-0.98613
																											-23.8755	-0.98609
																											-23.7757	-0.98592
																											-23.6759	-0.98593
																											-23.5711	-0.98579
																											-23.4663	-0.98571
																											-23.3714	-0.9857
																											-23.2615	-0.98561
																											-23.1667	-0.98557
																											-23.0669	-0.98538
																											-22.9671	-0.98538
																											-22.8623	-0.98523
																											-22.7525	-0.98517
																											-22.6528	-0.98498
																											-22.558	-0.98496
																											-22.4579	-0.98483
																											-22.3579	-0.98476
																											-22.2531	-0.98464
																											-22.1484	-0.98456
																											-22.0536	-0.98447
																											-21.9538	-0.98429
																											-21.8539	-0.98423
																											-21.7492	-0.98416
																											-21.6445	-0.98411
																											-21.5446	-0.98405
																											-21.4445	-0.98392
																											-21.3448	-0.98383
																											-21.2449	-0.98364
																											-21.1402	-0.98363
																											-21.0404	-0.98357
																											-20.9405	-0.98341
																											-20.8358	-0.98328
																											-20.731	-0.98319
																											-20.6312	-0.98312
																											-20.5315	-0.98302
																											-20.4268	-0.9829
																											-20.327	-0.98289
																											-20.2322	-0.98272
																											-20.1323	-0.98259
																											-20.0276	-0.9825
																											-19.9278	-0.98238
																											-19.8231	-0.9823
																											-19.7233	-0.98227
																											-19.6233	-0.98212
																											-19.5234	-0.98193
																											-19.4185	-0.98199
																											-19.3138	-0.98181
																											-19.219	-0.98168
																											-19.1142	-0.98163
																											-19.0144	-0.98144
																											-18.9147	-0.98139
																											-18.8149	-0.98132
																											-18.7052	-0.9813
																											-18.6003	-0.98112
																											-18.5105	-0.98105
																											-18.4107	-0.98091
																											-18.311	-0.98085
																											-18.2062	-0.98067
																											-18.1014	-0.98068
																											-17.9916	-0.98053
																											-17.9018	-0.98038
																											-17.7968	-0.98029
																											-17.7018	-0.98023
																											-17.602	-0.9801
																											-17.4973	-0.98006
																											-17.3975	-0.97993
																											-17.2976	-0.97988
																											-17.1928	-0.97981
																											-17.0931	-0.97965
																											-16.9884	-0.97954
																											-16.8835	-0.97946
																											-16.7889	-0.97939
																											-16.6891	-0.97935
																											-16.5843	-0.9792
																											-16.4846	-0.97906
																											-16.3798	-0.9789
																											-16.2849	-0.9788
																											-16.1801	-0.97872
																											-16.0805	-0.97862
																											-15.9807	-0.97846
																											-15.8757	-0.97835
																											-15.7707	-0.97822
																											-15.671	-0.97813
																											-15.5712	-0.97806
																											-15.4713	-0.9779
																											-15.3666	-0.97777
																											-15.2717	-0.97768
																											-15.162	-0.97762
																											-15.0672	-0.97752
																											-14.9674	-0.97744
																											-14.8676	-0.97726
																											-14.7629	-0.9772
																											-14.6631	-0.97711
																											-14.5534	-0.97694
																											-14.4585	-0.9768
																											-14.3587	-0.97678
																											-14.254	-0.97661
																											-14.1542	-0.97653
																											-14.0493	-0.97647
																											-13.9543	-0.97642
																											-13.8545	-0.97626
																											-13.7498	-0.97618
																											-13.65	-0.97605
																											-13.5502	-0.97591
																											-13.4454	-0.97568
																											-13.3407	-0.97564
																											-13.2409	-0.97556
																											-13.1461	-0.97549
																											-13.0413	-0.97531
																											-12.9416	-0.97522
																											-12.8418	-0.97495
																											-12.7418	-0.97501
																											-12.637	-0.97489
																											-12.5369	-0.97474
																											-12.4372	-0.97454
																											-12.3322	-0.97447
																											-12.2275	-0.97431
																											-12.1274	-0.9742
																											-12.0273	-0.97407
																											-11.9275	-0.97401
																											-11.8226	-0.97383
																											-11.7227	-0.9736
																											-11.6228	-0.97358
																											-11.523	-0.97346
																											-11.4232	-0.97332
																											-11.3182	-0.97316
																											-11.2181	-0.97301
																											-11.118	-0.97289
																											-11.0181	-0.97275
																											-10.9133	-0.97275
																											-10.8084	-0.97245
																											-10.7135	-0.97237
																											-10.6135	-0.97225
																											-10.5087	-0.97206
																											-10.4088	-0.9719
																											-10.3087	-0.97187
																											-10.2037	-0.97172
																											-10.1038	-0.97151
																											-10.004	-0.97134
																											-9.90415	-0.97131
																											-9.79923	-0.97104
																											-9.69433	-0.97098
																											-9.5994	-0.97082
																											-9.48963	-0.97056
																											-9.38972	-0.97048
																											-9.29495	-0.9703
																											-9.1951	-0.97016
																											-9.09024	-0.96998
																											-8.98538	-0.96985
																											-8.88044	-0.96964
																											-8.78555	-0.96946
																											-8.6806	-0.96939
																											-8.57585	-0.96926
																											-8.47593	-0.96914
																											-8.38087	-0.96894
																											-8.28095	-0.9687
																											-8.171	-0.96847
																											-8.08119	-0.96838
																											-7.9712	-0.96815
																											-7.87137	-0.96798
																											-7.77151	-0.96778
																											-7.67161	-0.96764
																											-7.57181	-0.96736
																											-7.46662	-0.96715
																											-7.36658	-0.96706
																											-7.26166	-0.96678
																											-7.1668	-0.96652
																											-7.06189	-0.96632
																											-6.96196	-0.96607
																											-6.86219	-0.96576
																											-6.76228	-0.96562
																											-6.65741	-0.9654
																											-6.55743	-0.96508
																											-6.44734	-0.96486
																											-6.34748	-0.96462
																											-6.25259	-0.96436
																											-6.15275	-0.96411
																											-6.05287	-0.96388
																											-5.94299	-0.96353
																											-5.84304	-0.96328
																											-5.74815	-0.96298
																											-5.6384	-0.96273
																											-5.53354	-0.96247
																											-5.44361	-0.96217
																											-5.3388	-0.96181
																											-5.23398	-0.9615
																											-5.13912	-0.96122
																											-5.03406	-0.96084
																											-4.92932	-0.9605
																											-4.82938	-0.96015
																											-4.73453	-0.95976
																											-4.63437	-0.95939
																											-4.52943	-0.95905
																											-4.42964	-0.95854
																											-4.32468	-0.95823
																											-4.22486	-0.95774
																											-4.12485	-0.95729
																											-4.02006	-0.95673
																											-3.92021	-0.95617
																											-3.82028	-0.95569
																											-3.72048	-0.95516
																											-3.61548	-0.95458
																											-3.52066	-0.95393
																											-3.41579	-0.95321
																											-3.30589	-0.95258
																											-3.21103	-0.95197
																											-3.10604	-0.95119
																											-3.00618	-0.9504
																											-2.90634	-0.94956
																											-2.80618	-0.94858
																											-2.70621	-0.94768
																											-2.6062	-0.94666
																											-2.49638	-0.94544
																											-2.39643	-0.94414
																											-2.30162	-0.94285
																											-2.19663	-0.94142
																											-2.09171	-0.93984
																											-1.99684	-0.93801
																											-1.89697	-0.93586
																											-1.79717	-0.9337
																											-1.69718	-0.93128
																											-1.59248	-0.92848
																											-1.48752	-0.92506
																											-1.38255	-0.92117
																											-1.28264	-0.91701
																											-1.1827	-0.91136
																											-1.08784	-0.90476
																											-0.98278	-0.89661
																											-0.88268	-0.88573
																											-0.77769	-0.87142
																											-0.67296	-0.85155
																											-0.57788	-0.82197
																											-0.47804	-0.77621
																											-0.37804	-0.70299
																											-0.2731	-0.58826
																											-0.17323	-0.42782
																											0.18148	0.36183
																											0.49134	0.76587
																											0.54625	0.81704
																											0.64609	0.84925
																											0.73605	0.87046
																											0.84091	0.88523
																											0.94606	0.89646
																											1.04617	0.90384
																											1.15111	0.91112
																											1.246	0.91758
																											1.35091	0.92291
																											1.45093	0.92664
																											1.55074	0.92991
																											1.65075	0.93286
																											1.75567	0.93541
																											1.85559	0.93756
																											1.96038	0.94044
																											2.06042	0.94144
																											2.16029	0.94317
																											2.26013	0.94466
																											2.36019	0.94595
																											2.46011	0.94723
																											2.565	0.94845
																											2.66496	0.94961
																											2.7701	0.9506
																											2.86512	0.9515
																											2.97003	0.95239
																											3.07002	0.95318
																											3.17988	0.95396
																											3.27975	0.95437
																											3.37476	0.95551
																											3.4747	0.95608
																											3.5796	0.95676
																											3.67949	0.95734
																											3.78504	0.95794
																											3.88992	0.95846
																											3.98975	0.95897
																											4.08972	0.95953
																											4.18968	0.95989
																											4.28959	0.96048
																											4.38957	0.96093
																											4.49446	0.9613
																											4.59432	0.96169
																											4.69941	0.96215
																											4.79957	0.96255
																											4.89445	0.96291
																											4.99932	0.96326
																											5.09943	0.96359
																											5.20427	0.964
																											5.30418	0.96431
																											5.40414	0.9648
																											5.50403	0.965
																											5.60391	0.96529
																											5.70878	0.96564
																											5.80883	0.96595
																											5.90863	0.96617
																											6.01392	0.97321
																											6.11863	0.96676
																											6.21851	0.96697
																											6.31334	0.96722
																											6.4183	0.96753
																											6.51847	0.96778
																											6.62359	0.96804
																											6.72855	0.96831
																											6.82851	0.96858
																											6.9234	0.96876
																											7.02845	0.96902
																											7.12848	0.96928
																											7.23344	0.96942
																											7.3284	0.96971
																											7.4336	0.96986
																											7.53378	0.97138
																											7.63379	0.97033
																											7.7387	0.97053
																											7.83866	0.97073
																											7.93867	0.97092
																											8.03866	0.97111
																											8.13865	0.97132
																											8.2436	0.97146
																											8.34859	0.97165
																											8.4489	0.97202
																											8.54883	0.97204
																											8.64885	0.97225
																											8.75379	0.97236
																											8.84875	0.97249
																											8.95383	0.97271
																											9.0588	0.97294
																											9.15867	0.97321
																											9.26374	0.97333
																											9.36358	0.97347
																											9.46353	0.97368
																											9.55849	0.97383
																											9.66348	0.97405
																											9.76349	0.97416
																											9.86346	0.97423
																											9.96845	0.97441
																											10.0684	0.97461
																											10.1734	0.97471
																											10.2785	0.9759
																											10.3737	0.97503
																											10.4836	0.9753
																											10.5785	0.97551
																											10.6785	0.97561
																											10.7785	0.97567
																											10.8785	0.9759
																											10.9785	0.97605
																											11.0835	0.97622
																											11.1935	0.97635
																											11.2935	0.97653
																											11.3985	0.9767
																											11.4933	0.97673
																											11.5934	0.97697
																											11.6934	0.97706
																											11.7934	0.97735
																											11.8983	0.97741
																											11.9983	0.97752
																											12.1034	0.97766
																											12.1986	0.97786
																											12.2986	0.97793
																											12.4035	0.97814
																											12.5035	0.97892
																											12.6085	0.97841
																											12.7135	0.97854
																											12.8135	0.9787
																											12.9134	0.97876
																											13.0135	0.97894
																											13.1083	0.97906
																											13.2182	0.97924
																											13.3132	0.97935
																											13.4181	0.97939
																											13.5182	0.97961
																											13.6182	0.97965
																											13.7182	0.97986
																											13.8231	0.98013
																											13.9281	0.96014
																											14.0283	0.98095
																											14.1285	0.98123
																											14.2333	0.98135
																											14.3383	0.9815
																											14.4283	0.98167
																											14.5334	0.98179
																											14.6385	0.98185
																											14.7383	0.98192
																											14.8433	0.98306
																											14.9382	0.98225
																											15.0432	0.98234
																											15.1381	0.98246
																											15.2431	0.9826
																											15.343	0.98274
																											15.4431	0.98291
																											15.548	0.98308
																											15.648	0.98303
																											15.748	0.98328
																											15.8532	0.98334
																											15.9533	0.98352
																											16.0533	0.98369
																											16.1583	0.98375
																											16.2581	0.98387
																											16.3582	0.98406
																											16.4582	0.9841
																											16.5633	0.98421
																											16.6632	0.98431
																											16.7632	0.98448
																											16.8681	0.98464
																											16.973	0.98476
																											17.078	0.98488
																											17.178	0.985
																											17.278	0.98514
																											17.373	0.98533
																											17.473	0.98539
																											17.573	0.98557
																											17.6779	0.98562
																											17.778	0.98583
																											17.8781	0.98592
																											17.9782	0.98604
																											18.0881	0.98612
																											18.1831	0.98625
																											18.2882	0.98642
																											18.3881	0.9865
																											18.4881	0.95828
																											18.588	0.98672
																											18.6933	0.98685
																											18.7935	0.98692
																											18.8985	0.98708
																											18.9935	0.9873
																											19.0984	0.98729
																											19.1985	0.98737
																											19.2984	0.98758
																											19.4034	0.98773
																											19.5034	0.98793
																											19.6085	0.9884
																											19.7086	0.98858
																											19.8036	0.98858
																											19.9086	0.98822
																											20.0086	0.9897
																											20.1186	0.99013
																											20.2136	0.99035
																											20.3136	0.99042
																											20.4186	0.9905
																											20.5135	0.99067
																											20.6185	0.99086
																											20.7234	0.99097
																											20.8184	0.99105
																											20.9234	0.99118
																											21.0234	0.99121
																											21.1284	0.99149
																											21.2234	0.99167
																											21.3333	0.99173
																											21.4333	0.99185
																											21.5286	0.992
																											21.6336	0.99214
																											21.7385	0.99206
																											21.8385	0.99229
																											21.9435	0.99242
																											22.0436	0.99251
																											22.1436	0.9926
																											22.2435	0.98699
																											22.3485	0.99287
																											22.4487	0.99295
																											22.5489	0.99314
																											22.6539	0.99325
																											22.7538	0.99355
																											22.8539	0.99361
																											22.9538	0.99366
																											23.0538	0.99378
																											23.1587	0.99385
																											23.2636	0.99406
																											23.3589	0.99411
																											23.464	0.99431
																											23.559	0.99435
																											23.6589	0.99451
																											23.7639	0.99461
																											23.8689	0.99473
																											23.9689	0.99486
																											24.0689	0.99498
																											24.1689	0.99503
																											24.2688	0.99516
																											24.3738	0.99531
																											24.4737	0.99548
																											24.5787	0.99556
																											24.6786	0.9957
																											24.7886	0.99577
																											24.8837	0.99592
																											24.9787	0.99609
																											25.0886	0.99612
																											25.1888	0.99622
																											25.2889	0.99642
																											25.389	0.99659
																											25.4889	0.99669
																											25.5889	0.99662
																											25.6939	0.99677
																											25.7989	0.99691
																											25.8939	0.99702
																											25.9988	0.99718
																											26.1039	0.99727
																											26.1988	0.99741
																											26.2988	0.99756
																											26.3988	0.99773
																											26.5037	0.99792
																											26.6037	0.99801
																											26.7037	0.99799
																											26.8088	0.99809
																											26.9087	0.99822
																											27.0087	0.99832
																											27.1088	0.99839
																											27.2139	0.99855
																											27.319	0.99869
																											27.4139	0.99877
																											27.5189	0.99889
																											27.6189	0.99893
																											27.7189	0.99905
																											27.8188	0.99925
																											27.9238	0.99928
																											28.0288	0.99945
																											28.1237	0.9996
																											28.2287	0.99963
																											28.3285	0.99981
																											28.4286	0.99998
																											28.5285	1.00003
																											28.6286	1.00009
																											28.7336	1.00027
																											28.8336	1.00082
																											28.9338	1.00087
																											29.0388	1.00093
																											29.1389	1.00105
																											29.2487	1.00117
																											29.3437	1.00129
																											29.4488	1.0018
																											29.5488	1.00115
																											29.6487	1.0012
																											29.7487	1.00132
																											29.8487	1.00144
																											29.9487	1.00171
																											30.0536	1.00175
																											30.1586	1.00179
																											30.2586	1.00185
																											30.3586	1.00194
																											30.4536	1.00201
																											30.5636	1.00216
																											30.6587	1.0024
																											30.7636	1.0025
																											30.8638	1.0027
																											30.9689	1.0028
																											31.0638	1.00295
																											31.1689	1.00302
																											31.2689	1.00317
																											31.3689	1.00346
																											31.4689	1.00359
																											31.5789	1.0036
																											31.6788	1.00382
																											31.7788	1.00403
																											31.8788	1.00399
																											31.9838	1.00413
																											32.0839	1.00425
																											32.1788	1.00436
																											32.2837	1.00462
																											32.3888	1.00463
																											32.4888	1.00473
																											32.5888	1.00487
																											32.689	1.00504
																											32.7891	1.00506
																											32.8941	1.0053
																											32.9991	1.00558
																											33.094	1.00549
																											33.199	1.00554
																											33.2991	1.00569
																											33.3991	1.0057
																											33.499	1.00589
																											33.6043	1.00609
																											33.7146	1.00618
																											33.8095	1.00619
																											33.9095	1.00643
																											34.0145	1.0065
																											34.1095	1.00661
																											34.2095	1.00683
																											34.3145	1.00682
																											34.4145	1.00698
																											34.5145	1.0072
																											34.6199	1.00734
																											34.7198	1.00738
																											34.8198	1.00753
																											34.9248	1.00661
																											35.0197	1.00692
																											35.1298	1.00703
																											35.2298	1.00723
																											35.3248	0.9392
																											35.4297	1.00695
																											35.5297	1.00716
																											35.6347	1.00721
																											35.7396	1.00728
																											35.8396	1.00747
																											35.9397	1.00748
																											36.0397	1.00761
																											36.1397	1.00765
																											36.2446	1.00782
																											36.3396	1.0079
																											36.4497	1.00813
																											36.5499	1.00828
																											36.6498	1.00834
																											36.7499	1.0084
																											36.8498	1.0085
																											36.9499	1.00865
																											37.0549	1.00881
																											37.1549	1.00889
																											37.2649	1.00901
																											37.3552	1.00911
																											37.4604	1.00925
																											37.5603	1.00946
																											37.6603	1.00962
																											37.7652	1.00966
																											37.8653	1.00974
																											37.9653	1.01
																											38.0703	1.01014
																											38.1703	1.0101
																											38.2705	1.01022
																											38.3706	1.01044
																											38.4756	1.01043
																											38.5706	1.01052
																											38.6755	1.01065
																											38.7805	1.0108
																											38.8806	1.01104
																											38.9905	1.01114
																											39.0855	1.01113
																											39.1806	1.01131
																											39.2804	1.01143
																											39.3854	1.01155
																											39.4904	1.01169
																											39.5954	1.01175
																											39.6903	1.01205
																											39.7905	1.0119
																											39.8905	1.01207
																											39.9954	1.01212
																											40.1004	1.01224
																											40.1955	1.01241
																											40.3007	1.0126
																											40.4007	1.01267
																											40.5007	1.01279
																											40.6058	1.01285
																											40.7107	1.01307
																											40.8107	1.0131
																											40.9107	1.01329
																											41.0155	1.01336
																											41.1106	1.01351
																											41.2156	1.01362
																											41.3156	1.01371
																											41.4157	1.01377
																											41.5157	1.014
																											41.6206	1.01406
																											41.7207	1.01408
																											41.8206	1.0142
																											41.9205	1.01434
																											42.0258	1.01442
																											42.1259	1.01446
																											42.2259	1.01471
																											42.3258	1.01487
																											42.4309	1.01483
																											42.5408	1.015
																											42.6309	1.01518
																											42.7308	1.01524
																											42.8359	1.01535
																											42.9359	1.01547
																											43.0408	1.01558
																											43.1408	1.01571
																											43.2457	1.01578
																											43.3407	1.0159
																											43.4408	1.01605
																											43.5458	1.01612
																											43.6508	1.0163
																											43.7457	1.01639
																											43.8508	1.01651
																											43.951	1.01646
																											44.0561	1.01657
																											44.1561	1.01678
																											44.256	1.01676
																											44.3611	1.01701
																											44.4611	1.01712
																											44.5611	1.01757
																											44.661	1.01734
																											44.761	1.01739
																											44.866	1.0175
																											44.966	1.01761
																											45.066	1.01776
																											45.166	1.01771
																											45.271	1.01786
																											45.3711	1.01803
																											45.476	1.01807
																											45.5759	1.01816
																											45.6759	1.01826
																											45.7811	1.01841
																											45.8813	1.01842
																											45.9863	1.01847
																											46.0862	1.01863
																											46.1862	1.01874
																											46.2812	1.01881
																											46.3863	1.01901
																											46.4863	1.01906
																											46.5863	1.01917
																											46.6912	1.01931
																											46.7962	1.01937
																											46.8911	1.01956
																											46.9962	1.01965
																											47.1012	1.0197
																											47.2012	1.01981
																											47.3013	1.02009
																											47.4013	1.02004
																											47.5062	1.01763
																											47.6063	1.02114
																											47.7116	1.02107
																											47.8016	1.02117
																											47.9115	1.02138
																											48.0066	1.02131
																											48.1116	1.00493
																											48.2116	1.02166
																											48.3166	1.0223
																											48.4216	1.02209
																											48.5166	1.02226
																											48.6169	1.02231
																											48.7221	1.02247
																											48.8222	1.02246
																											48.9272	1.02262
																											49.0272	1.02273
																											49.1223	1.02286
																											49.2272	1.02303
																											49.3322	1.02311
																											49.4371	1.02324
																											49.5324	1.02339
																											49.6375	1.02349
																											49.7325	1.02365
																											49.8374	1.02383
																											49.9424	1.02388
																											49.9958	1.02406
																											49.9995	1.02427

## Sheet: Figure 4
Figure 4 - YIG-Pt			Figure 4 - YIG-Pt
H_z (kOe)	Normalized E_y		H_z (kOe)	Normalized E_y
5.02959	0.98311		4.92306	-0.84818
4.98935	0.99926		4.82259	-0.85458
4.94911	1.02801		4.72212	-1.11713
4.90888	1.03148		4.62165	-1.03545
4.86864	1.00991		4.52118	-1.00573
4.8284	0.96617		4.42071	-1.03012
4.78817	0.97717		4.32024	-0.89767
4.74793	0.97106		4.21976	-0.94649
4.70769	0.99432		4.11929	-1.00284
4.66746	1.01915		4.01882	-0.89145
4.62722	1.00277		3.91835	-0.85051
4.58698	0.97634		3.81788	-0.87907
4.54675	0.96996		3.71741	-0.83988
4.50651	0.9625		3.61694	-0.80658
4.46627	0.98784		3.51647	-0.91487
4.42604	0.99782		3.416	-1.03041
4.3858	0.99163		3.31553	-1.02507
4.34556	0.96754		3.21506	-1.15421
4.30533	0.97105		3.11459	-1.02118
4.26509	0.98001		3.01412	-1.07592
4.22485	0.99171		2.91365	-1.01164
4.18462	0.97016		2.81318	-0.81134
4.14438	0.95106		2.71271	-0.91965
4.10414	0.92831		2.61224	-0.5093
4.06391	0.94933		2.51176	-0.78994
4.02367	0.97887		2.41129	-0.78297
3.98343	1.00904		2.31082	-0.93945
3.9432	0.98633		2.21035	-1.15835
3.90296	0.9998		2.10988	-0.7866
3.86272	0.99279		2.00941	-1.03081
3.82249	0.99016		1.90894	-0.8632
3.78225	1.02154		1.80847	-1.02928
3.74201	1.01586		1.708	-1.06274
3.70178	0.98833		1.60753	-1.11266
3.66154	1.00481		1.50706	-1.14164
3.6213	0.97973		1.40659	-1.2013
3.58107	0.9907		1.30612	-1.00295
3.54083	1.01359		1.20565	-1.08314
3.50059	1.02533		1.10518	-1.03083
3.46036	1.00598		1.00471	-1.20261
3.42012	0.9863		0.904235	-1.02341
3.37988	0.95231		0.803765	-0.93953
3.33964	0.95906		0.703294	-0.99061
3.29941	0.97729		0.602824	-1.00076
3.25917	0.9898		0.502353	-0.91074
3.21893	1.00829		0.401882	-1.02846
3.1787	1.00638		0.301412	-0.75051
3.13846	0.97182		0.200941	-0.31366
3.09822	1.00528		0.100471	-0.16427
3.05799	0.99872		0	0
3.01775	1.00998		-0.100471	0.16427
2.97751	1.00048		-0.200941	0.31366
2.93728	0.98606		-0.301412	0.75051
2.89704	0.95966		-0.401882	1.02846
2.8568	0.98459		-0.502353	0.91074
2.81657	1.00144		-0.602824	1.00076
2.77633	0.99156		-0.703294	0.99061
2.73609	0.9644		-0.803765	0.93953
2.69586	0.93708		-0.904235	1.02341
2.65562	0.94107		-1.00471	1.20261
2.57515	1.01644		-1.10518	1.03083
2.53491	1.01394		-1.20565	1.08314
2.49467	1.01237		-1.30612	1.00295
2.45444	0.95497		-1.40659	1.2013
2.4142	0.95475		-1.50706	1.14164
2.37396	0.97805		-1.60753	1.11266
2.33373	0.97663		-1.708	1.06274
2.29349	0.99111		-1.80847	1.02928
2.25325	0.97535		-1.90894	0.8632
2.21302	0.93991		-2.00941	1.03081
2.17278	0.92332		-2.10988	0.7866
2.13254	0.98686		-2.21035	1.15835
2.09231	0.99216		-2.31082	0.93945
2.05207	0.9915		-2.41129	0.78297
2.01183	0.99171		-2.51176	0.78994
1.9716	0.95534		-2.61224	0.5093
1.93136	0.95004		-2.71271	0.91965
1.89112	0.97646		-2.81318	0.81134
1.85089	0.99139		-2.91365	1.01164
1.81065	0.97037		-3.01412	1.07592
1.77041	0.97444		-3.11459	1.02118
1.73018	0.93728		-3.21506	1.15421
1.68994	0.91959		-3.31553	1.02507
1.6497	0.95737		-3.416	1.03041
1.60947	0.98195		-3.51647	0.91487
1.56923	0.99731		-3.61694	0.80658
1.52899	0.96738		-3.71741	0.83988
1.48876	0.94972		-3.81788	0.87907
1.44852	0.92837		-3.91835	0.85051
1.40828	0.95031		-4.01882	0.89145
1.36805	0.97187		-4.11929	1.00284
1.32781	0.97921		-4.21976	0.94649
1.28757	0.97465		-4.32024	0.89767
1.24734	0.94827		-4.42071	1.03012
1.2071	0.91664		-4.52118	1.00573
1.16686	0.9103		-4.62165	1.03545
1.12663	0.93404		-4.72212	1.11713
1.08639	0.92146		-4.82259	0.85458
1.04615	0.9288		-4.92306	0.84818
1.00592	0.93538
0.96568	0.90416
0.925444	0.89331
0.885207	0.89417
0.84497	0.88134
0.804734	0.88156
0.764497	0.8809
0.72426	0.87569
0.684024	0.8328
0.643787	0.83008
0.60355	0.81076
0.563314	0.78213
0.523077	0.78183
0.48284	0.73457
0.442604	0.70304
0.402367	0.64596
0.36213	0.59539
0.321893	0.53779
0.281657	0.5148
0.24142	0.43494
0.201183	0.32205
0.160947	0.28028
0.12071	0.1693
0.0804734	0.11218
0.0402367	0.06366
0	0
-0.0402367	-0.06366
-0.0804734	-0.11218
-0.12071	-0.1693
-0.160947	-0.28028
-0.201183	-0.32205
-0.24142	-0.43494
-0.281657	-0.5148
-0.321893	-0.53779
-0.36213	-0.59539
-0.402367	-0.64596
-0.442604	-0.70304
-0.48284	-0.73457
-0.523077	-0.78183
-0.563314	-0.78213
-0.60355	-0.81076
-0.643787	-0.83008
-0.684024	-0.8328
-0.72426	-0.87569
-0.764497	-0.8809
-0.804734	-0.88156
-0.84497	-0.88134
-0.885207	-0.89417
-0.925444	-0.89331
-0.96568	-0.90416
-1.00592	-0.93538
-1.04615	-0.9288
-1.08639	-0.92146
-1.12663	-0.93404
-1.16686	-0.9103
-1.2071	-0.91664
-1.24734	-0.94827
-1.28757	-0.97465
-1.32781	-0.97921
-1.36805	-0.97187
-1.40828	-0.95031
-1.44852	-0.92837
-1.48876	-0.94972
-1.52899	-0.96738
-1.56923	-0.99731
-1.60947	-0.98195
-1.6497	-0.95737
-1.68994	-0.91959
-1.73018	-0.93728
-1.77041	-0.97444
-1.81065	-0.97037
-1.85089	-0.99139
-1.89112	-0.97646
-1.93136	-0.95004
-1.9716	-0.95534
-2.01183	-0.99171
-2.05207	-0.9915
-2.09231	-0.99216
-2.13254	-0.98686
-2.17278	-0.92332
-2.21302	-0.93991
-2.25325	-0.97535
-2.29349	-0.99111
-2.33373	-0.97663
-2.37396	-0.97805
-2.4142	-0.95475
-2.45444	-0.95497
-2.49467	-1.01237
-2.53491	-1.01394
-2.57515	-1.01644
-2.65562	-0.94107
-2.69586	-0.93708
-2.73609	-0.9644
-2.77633	-0.99156
-2.81657	-1.00144
-2.8568	-0.98459
-2.89704	-0.95966
-2.93728	-0.98606
-2.97751	-1.00048
-3.01775	-1.00998
-3.05799	-0.99872
-3.09822	-1.00528
-3.13846	-0.97182
-3.1787	-1.00638
-3.21893	-1.00829
-3.25917	-0.9898
-3.29941	-0.97729
-3.33964	-0.95906
-3.37988	-0.95231
-3.42012	-0.9863
-3.46036	-1.00598
-3.50059	-1.02533
-3.54083	-1.01359
-3.58107	-0.9907
-3.6213	-0.97973
-3.66154	-1.00481
-3.70178	-0.98833
-3.74201	-1.01586
-3.78225	-1.02154
-3.82249	-0.99016
-3.86272	-0.99279
-3.90296	-0.9998
-3.9432	-0.98633
-3.98343	-1.00904
-4.02367	-0.97887
-4.06391	-0.94933
-4.10414	-0.92831
-4.14438	-0.95106
-4.18462	-0.97016
-4.22485	-0.99171
-4.26509	-0.98001
-4.30533	-0.97105
-4.34556	-0.96754
-4.3858	-0.99163
-4.42604	-0.99782
-4.46627	-0.98784
-4.50651	-0.9625
-4.54675	-0.96996
-4.58698	-0.97634
-4.62722	-1.00277
-4.66746	-1.01915
-4.70769	-0.99432
-4.74793	-0.97106
-4.78817	-0.97717
-4.8284	-0.96617
-4.86864	-1.00991
-4.90888	-1.03148
-4.94911	-1.02801
-4.98935	-0.99926
-5.02959	-0.98311

## Sheet: Figure 5
Figure 5 - 3D devices					Figure 5 - 2D devices
t (mm)	P_max (pW)				t (mm)	P_max (pW)
	30-300	30-RT	S_SSE = 1 µV/K (ref.)			NFO poly	YIG single	WSe2/Pt
0.1	0.0484375	0.0813907	0.300802		0.001	0.000823324	0.00790804	0.00107069
0.2	0.096875	0.162781	0.601604		0.002	0.00298735	0.0286936	0.00388491
0.3	0.145313	0.244172	0.902406		0.003	0.00610727	0.0586604	0.00794222
0.4	0.19375	0.325563	1.20321		0.004	0.00988151	0.0949121	0.0128504
0.5	0.242188	0.406953	1.50401		0.005	0.0140754	0.135194	0.0183044
0.6	0.290625	0.488344	1.80481		0.006	0.0185078	0.177767	0.0240685
0.7	0.339063	0.569735	2.10561		0.007	0.0230404	0.221303	0.029963
0.8	0.3875	0.651126	2.40642		0.008	0.0275691	0.264802	0.0358524
0.9	0.435938	0.732516	2.70722		0.009	0.0320168	0.307522	0.0416364
1	0.484375	0.813907	3.00802		0.01	0.0363277	0.348928	0.0472425
2	0.96875	1.62781	6.01604		0.011	0.040463	0.388647	0.0526202
3	1.45313	2.44172	9.02406		0.012	0.0443968	0.426432	0.0577359
4	1.9375	3.25563	12.0321		0.013	0.0481134	0.46213	0.0625693
5	2.42188	4.06953	15.0401		0.014	0.0516052	0.495668	0.0671101
6	2.90625	4.88344	18.0481		0.015	0.05487	0.527027	0.0713559
7	3.39063	5.69735	21.0561		0.016	0.0579104	0.55623	0.0753098
8	3.875	6.51126	24.0642		0.017	0.0607322	0.583333	0.0789794
9	4.35938	7.32516	27.0722		0.018	0.0633432	0.608413	0.0823749
10	4.84375	8.13907	30.0802		0.019	0.0657532	0.63156	0.085509
100	48.4375	81.3907	300.802		0.02	0.0679726	0.652878	0.0883952
					0.021	0.0700125	0.672471	0.091048
					0.022	0.0718843	0.69045	0.0934822
					0.023	0.0735993	0.706922	0.0957124
					0.024	0.0751684	0.721994	0.0977531
					0.025	0.0766026	0.735769	0.0996181
					0.026	0.0779119	0.748345	0.101321
					0.027	0.0791062	0.759816	0.102874
					0.028	0.0801946	0.77027	0.104289
					0.029	0.0811859	0.779792	0.105578
					0.03	0.0820881	0.788457	0.106752
					0.031	0.0829087	0.79634	0.107819
					0.032	0.0836548	0.803506	0.108789
					0.033	0.0843328	0.810017	0.109671
					0.034	0.0849485	0.815932	0.110472
					0.035	0.0855077	0.821302	0.111199
					0.036	0.0860152	0.826177	0.111859
					0.037	0.0864756	0.8306	0.112458
					0.038	0.0868934	0.834612	0.113001
					0.039	0.0872722	0.838251	0.113493
					0.04	0.0876157	0.84155	0.11394
					0.041	0.0879271	0.844541	0.114345
					0.042	0.0882094	0.847252	0.114712
					0.043	0.0884651	0.849709	0.115045
					0.044	0.0886969	0.851935	0.115346
					0.045	0.0889068	0.853951	0.115619
					0.046	0.089097	0.855778	0.115867
					0.047	0.0892693	0.857433	0.116091
					0.048	0.0894253	0.858931	0.116293
					0.049	0.0895666	0.860288	0.116477
					0.05	0.0896945	0.861517	0.116644
					0.051	0.0898104	0.86263	0.116794
					0.052	0.0899153	0.863637	0.116931
					0.053	0.0900102	0.864549	0.117054
					0.054	0.0900962	0.865375	0.117166
					0.055	0.090174	0.866123	0.117267
					0.056	0.0902444	0.866799	0.117359
					0.057	0.0903082	0.867412	0.117442
					0.058	0.0903659	0.867966	0.117517
					0.059	0.0904181	0.868468	0.117585
					0.06	0.0904654	0.868922	0.117646
					0.061	0.0905082	0.869333	0.117702
					0.062	0.0905469	0.869705	0.117752
					0.063	0.090582	0.870041	0.117798
					0.064	0.0906137	0.870346	0.117839
					0.065	0.0906424	0.870622	0.117876
					0.066	0.0906684	0.870871	0.11791
					0.067	0.0906919	0.871097	0.117941
					0.068	0.0907132	0.871301	0.117968
					0.069	0.0907324	0.871486	0.117993
					0.07	0.0907498	0.871654	0.118016
					0.071	0.0907656	0.871805	0.118036
					0.072	0.0907799	0.871942	0.118055
					0.073	0.0907928	0.872066	0.118072
					0.074	0.0908045	0.872178	0.118087
					0.075	0.090815	0.87228	0.118101
					0.076	0.0908246	0.872372	0.118113
					0.077	0.0908333	0.872455	0.118124
					0.078	0.0908411	0.87253	0.118135
					0.079	0.0908482	0.872598	0.118144
					0.08	0.0908546	0.87266	0.118152
					0.081	0.0908604	0.872715	0.11816
					0.082	0.0908656	0.872766	0.118167
					0.083	0.0908704	0.872811	0.118173
					0.084	0.0908747	0.872853	0.118178
					0.085	0.0908786	0.87289	0.118183
					0.086	0.0908821	0.872924	0.118188
					0.087	0.0908853	0.872955	0.118192
					0.088	0.0908882	0.872982	0.118196
					0.089	0.0908908	0.873007	0.118199
					0.09	0.0908931	0.87303	0.118202
					0.091	0.0908953	0.87305	0.118205
					0.092	0.0908972	0.873069	0.118208
					0.093	0.090899	0.873086	0.11821
					0.094	0.0909005	0.873101	0.118212
					0.095	0.090902	0.873115	0.118214
					0.096	0.0909033	0.873127	0.118215
					0.097	0.0909044	0.873138	0.118217
					0.098	0.0909055	0.873149	0.118218
					0.099	0.0909065	0.873158	0.11822
					0.1	0.0909073	0.873166	0.118221
					0.2	0.0909156	0.873245	0.118231
					0.3	0.0909156	0.873245	0.118231
					0.4	0.0909156	0.873245	0.118231
					0.5	0.0909156	0.873245	0.118231
					0.6	0.0909156	0.873245	0.118231
					0.7	0.0909156	0.873245	0.118231
					0.8	0.0909156	0.873245	0.118231
					0.9	0.0909156	0.873245	0.118231
					1	0.0909156	0.873245	0.118231
					2	0.0909156	0.873245	0.118231
					3	0.0909156	0.873245	0.118231
					4	0.0909156	0.873245	0.118231
					5	0.0909156	0.873245	0.118231
					6	0.0909156	0.873245	0.118231
					7	0.0909156	0.873245	0.118231
					8	0.0909156	0.873245	0.118231
					9	0.0909156	0.873245	0.118231
					10	0.0909156	0.873245	0.118231
					100	0.0909156	0.873245	0.118231

## Sheet: Supplementary Figure 1
Supplementary Figure 1
No numerical plot data are associated with this figure. This figure shows photographs of the experimental setup.

## Sheet: Supplementary Figure 2
Supplementary Figure 2
No numerical plot data are associated with this figure. The microscopy images are shown in the figure.

## Sheet: Supplementary Figure 3
Supplementary Figure 3-1			Supplementary Figure 3-2
2θ (deg.)	Intensity (a.u.)		2θ (deg.)	Intensity (a.u.)
	YIG powder			15-300	15-RT	30-300	30-RT
20.0023	18498.8		20.0014	14453	10898	7379.88	3678.41
20.0078	18517.7		20.007	14449.2	10909.1	7355.87	3699.1
20.0134	18530.6		20.0126	14448.9	10886.6	7317.66	3705.54
20.0189	18514.9		20.0182	14449.1	10872.2	7377.86	3671.32
20.0245	18507.3		20.0239	14465.5	10858.5	7445.77	3662.87
20.0301	18511.5		20.0295	14476.2	10854.9	7396.03	3686.97
20.0356	18528.5		20.0351	14473.3	10844.5	7347.31	3685.32
20.0412	18531.3		20.0407	14460	10839.8	7331.85	3685.84
20.0467	18521		20.0463	14463.2	10855.2	7345.23	3694.11
20.0523	18512.2		20.0519	14472.8	10855.5	7378.1	3680.49
20.0578	18509.8		20.0575	14462	10831.5	7397.12	3660.51
20.0634	18509.4		20.0631	14469.3	10861.7	7403.7	3672.91
20.069	18496.9		20.0688	14470.7	10893.4	7382.72	3704.3
20.0745	18508.4		20.0744	14487.8	10894.9	7351.84	3696.61
20.0801	18528.5		20.08	14486.5	10875.5	7368.41	3683.81
20.0856	18535.4		20.0856	14464.6	10850.9	7399.77	3676.2
20.0912	18526.6		20.0912	14448.9	10845.5	7405.54	3674.27
20.0967	18507.5		20.0968	14437.7	10884.7	7416.38	3700.18
20.1023	18511.5		20.1024	14465.4	10930.6	7386.34	3674.5
20.1078	18523.9		20.108	14491.4	10900.8	7382.05	3684.1
20.1134	18532		20.1136	14497.6	10856.4	7395.37	3695.21
20.119	18527.1		20.1193	14472.3	10864.7	7389.87	3672.35
20.1245	18517.4		20.1249	14455	10909.6	7379.59	3650.4
20.1301	18513.3		20.1305	14481.5	10933.9	7397.88	3670.79
20.1356	18501.8		20.1361	14500.5	10921.4	7431.4	3715.72
20.1412	18510.8		20.1417	14503	10921.8	7450.77	3716.79
20.1467	18546.7		20.1473	14500.5	10907.2	7472.42	3691.25
20.1523	18553.3		20.1529	14511.5	10884.4	7444.53	3691.42
20.1578	18538.9		20.1585	14509.2	10892.2	7370.34	3709.25
20.1634	18542.5		20.1641	14502.1	10923.6	7359.03	3719.25
20.169	18539.5		20.1698	14530	10934.3	7443.15	3725.25
20.1745	18586.1		20.1754	14553.5	10921.9	7471.33	3717.63
20.1801	18578.6		20.181	14579.6	10909.3	7418.44	3696.68
20.1856	18551.7		20.1866	14562.9	10929.4	7399.7	3686.28
20.1912	18556.2		20.1922	14543.6	10928.8	7442.02	3690.52
20.1967	18564.9		20.1978	14541.9	10930.2	7457.84	3709.36
20.2023	18563.6		20.2034	14545.2	10963.5	7421.63	3721.75
20.2079	18571.8		20.209	14562.1	10968.2	7431.65	3697.76
20.2134	18588.7		20.2146	14551.1	10972.8	7498.09	3674.01
20.219	18589.6		20.2203	14528.6	10955.8	7459.02	3670.04
20.2245	18608.9		20.2259	14509.5	10961.6	7431.94	3690.97
20.2301	18650.6		20.2315	14512.7	10957.2	7487.45	3714.39
20.2356	18654.5		20.2371	14511.6	10970.7	7509.72	3736.17
20.2412	18627.8		20.2427	14480.7	11015.8	7453.18	3763.43
20.2467	18614		20.2483	14467.5	10967.3	7430.79	3772.73
20.2523	18622.9		20.2539	14482.6	10918.6	7408.48	3762.39
20.2579	18637.3		20.2596	14489.6	10921.5	7425.42	3763.21
20.2634	18638.1		20.2652	14474	10937.1	7467.01	3765.21
20.269	18624		20.2708	14467.5	10944.4	7452.45	3769.56
20.2745	18612.3		20.2764	14476.9	10929.1	7387.43	3774.93
20.2801	18609.7		20.282	14466.3	10888	7367.55	3769.92
20.2856	18588.4		20.2876	14441.2	10871.7	7392.85	3773.02
20.2912	18598.5		20.2932	14449.9	10859.1	7386.57	3776.75
20.2967	18584.6		20.2988	14473.7	10883.9	7410.42	3774.22
20.3023	18524.7		20.3044	14475.5	10914.8	7449.72	3769.04
20.3079	18535.6		20.3101	14466.7	10908.1	7436.23	3772.15
20.3134	18554.5		20.3157	14468.8	10889.7	7388.42	3776.03
20.319	18552.8		20.3213	14469.4	10894.5	7380.47	3767.4
20.3245	18539.6		20.3269	14464.6	10888.2	7391.39	3772.12
20.3301	18533.1		20.3325	14461.6	10897.4	7383.93	3791.28
20.3356	18538.1		20.3381	14456.2	10896.9	7400.44	3787.48
20.3412	18540.9		20.3437	14460.2	10899	7399.51	3756.33
20.3468	18532		20.3493	14464.3	10879	7399.78	3724.28
20.3523	18535		20.3549	14455	10833	7428.67	3715
20.3579	18553.6		20.3606	14453	10837.6	7403.24	3723.5
20.3634	18556.6		20.3662	14457.6	10842	7389.63	3718.89
20.369	18542		20.3718	14473.5	10861.4	7405.49	3745.2
20.3745	18532.2		20.3774	14475.6	10882.1	7364.36	3738.58
20.3801	18522.6		20.383	14472	10882.6	7358.27	3720.14
20.3856	18522.1		20.3886	14464	10850.3	7408.59	3714.83
20.3912	18535.7		20.3942	14441.6	10826.2	7407.41	3703.82
20.3968	18542.6		20.3998	14438.8	10870.4	7412.2	3728.48
20.4023	18528.9		20.4054	14453.2	10871.8	7399.09	3723.47
20.4079	18516.5		20.4111	14462.7	10878.1	7394.62	3725.5
20.4134	18526.5		20.4167	14455.3	10864	7396.52	3707.58
20.419	18526.8		20.4223	14442	10849.7	7389.71	3702.31
20.4245	18519.2		20.4279	14446.4	10869.9	7377.41	3737.41
20.4301	18512.3		20.4335	14464.4	10878.4	7370.95	3740.41
20.4356	18529.9		20.4391	14460.8	10869.2	7368.09	3702.91
20.4412	18555.8		20.4447	14468.3	10859.5	7349.74	3688.95
20.4468	18536.6		20.4504	14459	10853.3	7373.53	3686.51
20.4523	18489.1		20.456	14465.8	10863.7	7377.31	3688.03
20.4579	18495		20.4616	14481.3	10855.2	7378.24	3693.54
20.4634	18503.6		20.4672	14472.9	10836.2	7408	3695.18
20.469	18518.5		20.4728	14471.3	10882.6	7389.17	3691.8
20.4745	18533		20.4784	14466.8	10914.7	7391.6	3681.07
20.4801	18531.8		20.484	14475.8	10885.3	7334.33	3667.02
20.4856	18552.9		20.4896	14477.2	10858.8	7337.01	3678.07
20.4912	18536.5		20.4952	14469.8	10880.4	7364.87	3692.58
20.4968	18523.9		20.5008	14463.8	10901.3	7346.12	3687.42
20.5023	18513.6		20.5065	14455.4	10894.4	7356.78	3668.03
20.5079	18523.8		20.5121	14448.1	10910.3	7417.42	3650.48
20.5134	18542.4		20.5177	14455.2	10898	7415.48	3688.49
20.519	18522.8		20.5233	14478.8	10888.9	7409.37	3687.61
20.5245	18535.9		20.5289	14477	10879.2	7395.17	3675.1
20.5301	18538.9		20.5345	14458.8	10879.4	7364.59	3670.91
20.5357	18532.5		20.5401	14466.8	10872.2	7350.13	3657.79
20.5412	18529.8		20.5457	14491.7	10844.8	7374.74	3660.29
20.5468	18523.7		20.5514	14493.4	10871.2	7413.73	3690.6
20.5523	18514.3		20.557	14493.8	10874.7	7392.55	3699.04
20.5579	18524.5		20.5626	14492.3	10879.3	7407.03	3697.03
20.5634	18551.6		20.5682	14484	10872.9	7406.29	3685.01
20.569	18536		20.5738	14496.1	10862.6	7359.87	3686.61
20.5745	18531.2		20.5794	14524	10876.3	7343.41	3706.92
20.5801	18556.5		20.585	14518	10886.2	7369.41	3703.99
20.5857	18563.8		20.5906	14495.8	10868.9	7379.4	3695.27
20.5912	18555.9		20.5963	14494.1	10874.6	7412.9	3699.95
20.5968	18531.9		20.6019	14489.6	10862.9	7405.83	3688.97
20.6023	18520.9		20.6075	14482.7	10876.3	7364.32	3689.86
20.6079	18545.2		20.6131	14482	10881.9	7377.97	3693.38
20.6134	18572		20.6187	14476.5	10849.2	7445.64	3689.21
20.619	18565.3		20.6243	14464.6	10883.4	7466.61	3724.87
20.6245	18544.3		20.6299	14460.4	10894.7	7458.44	3723.03
20.6301	18545.4		20.6355	14457.2	10901.8	7442.89	3711.8
20.6357	18568		20.6411	14460	10895.5	7456.66	3714.22
20.6412	18564.2		20.6468	14457.5	10885.6	7423.87	3721.47
20.6468	18534.3		20.6524	14456.3	10871.1	7371.1	3733.51
20.6523	18523.7		20.658	14481.5	10840.5	7408.77	3744.85
20.6579	18535.8		20.6636	14501.7	10842.2	7437.78	3724.49
20.6634	18529.3		20.6692	14464.9	10878.4	7403.15	3702.31
20.669	18539.1		20.6748	14464.9	10870	7427.68	3726.42
20.6746	18539.9		20.6804	14472.1	10884.1	7414.06	3728.05
20.6801	18523.9		20.686	14467.8	10886.7	7351.81	3722.89
20.6857	18518.9		20.6916	14467.3	10852.3	7354.88	3738
20.6912	18525.5		20.6973	14462.7	10870.4	7396.84	3724.38
20.6968	18525.4		20.7029	14479.9	10888	7377.42	3719.1
20.7023	18555.2		20.7085	14473.5	10890.1	7381.12	3710.51
20.7079	18549.7		20.7141	14458.2	10866.5	7387.92	3707.49
20.7135	18535		20.7197	14451.8	10870.2	7410.92	3706.23
20.719	18538		20.7253	14454.3	10885.2	7427.56	3696.04
20.7246	18545.7		20.7309	14453.3	10879.2	7393.99	3680.96
20.7301	18550.4		20.7365	14444.4	10887.3	7357.11	3677.89
20.7357	18549.6		20.7421	14455.6	10865	7370.7	3697.38
20.7412	18542.5		20.7478	14462.4	10840.2	7396.8	3714.91
20.7468	18542.3		20.7534	14458.3	10876	7375.62	3705.41
20.7523	18543.6		20.759	14460.3	10899.3	7378.44	3693.87
20.7579	18534.3		20.7646	14448.4	10883.8	7381.06	3695.9
20.7634	18522.2		20.7702	14425.1	10890.8	7353.84	3694.63
20.769	18525.6		20.7758	14448.2	10891.4	7421.79	3695.68
20.7746	18540.2		20.7814	14464.3	10856.7	7441.06	3715.72
20.7801	18542.5		20.7871	14460.1	10834.5	7425.85	3718.47
20.7857	18544.4		20.7927	14444.3	10867.4	7380.34	3721.01
20.7912	18545.3		20.7983	14431.5	10873.7	7399.12	3711.12
20.7968	18537.1		20.8039	14437.8	10838.5	7455.67	3684.06
20.8023	18542.6		20.8095	14450.1	10862.6	7409.28	3682.72
20.8079	18564.4		20.8151	14439.4	10915.9	7355.48	3704.58
20.8135	18540.7		20.8207	14453.6	10900.4	7397.48	3690.09
20.819	18520.5		20.8263	14456.8	10875.9	7446.02	3652.89
20.8246	18515.4		20.8319	14449.5	10874.9	7394.06	3659.13
20.8301	18523.8		20.8376	14459.9	10888.6	7300.52	3693.54
20.8357	18546.7		20.8432	14468.8	10889	7313.84	3694.99
20.8412	18518.9		20.8488	14449.5	10868.4	7412.73	3680.5
20.8468	18500.9		20.8544	14449.3	10882.2	7399.19	3703.69
20.8524	18510.5		20.86	14463.6	10899	7358.75	3707.51
20.8579	18539		20.8656	14459.8	10907.9	7327.64	3701.5
20.8635	18546.9		20.8712	14452.5	10896.6	7347.79	3701.6
20.869	18531.3		20.8768	14459.3	10884.5	7381.59	3690.89
20.8746	18541.9		20.8824	14462.4	10889.8	7398.64	3674.18
20.8801	18523.5		20.8881	14450.7	10883.7	7448.77	3681.14
20.8857	18510.7		20.8937	14448.2	10863.6	7448.04	3684.66
20.8912	18533.6		20.8993	14440.8	10846.4	7419.26	3679.87
20.8968	18549.4		20.9049	14440.5	10862.6	7402.08	3670.29
20.9023	18533.7		20.9105	14448.1	10872.8	7331.55	3666.9
20.9079	18524.2		20.9161	14452.4	10865.7	7326.04	3677.5
20.9135	18519.1		20.9217	14450.6	10859.6	7432.72	3694.9
20.919	18519.9		20.9273	14444.2	10840.9	7383.98	3705.79
20.9246	18529.1		20.933	14440.2	10875.3	7370.59	3710.33
20.9301	18531.8		20.9386	14454.2	10870.3	7334.81	3710.03
20.9357	18519.2		20.9442	14451.8	10849.7	7407.03	3680.24
20.9413	18513.3		20.9498	14461.1	10833.1	7415.72	3686.71
20.9468	18533.9		20.9554	14469.9	10825.2	7336.32	3725.62
20.9524	18540.9		20.961	14440.6	10843.6	7392.96	3714.75
20.9579	18530.1		20.9666	14451.7	10847.1	7382.41	3710.2
20.9635	18525.9		20.9722	14452.1	10836.5	7360.29	3705.68
20.969	18533.9		20.9779	14458.8	10835.2	7354.23	3677.61
20.9746	18548.9		20.9835	14455.5	10867.4	7356.54	3661.64
20.9801	18562.3		20.9891	14443.4	10861.8	7339.5	3679.48
20.9857	18536		20.9947	14451	10814.5	7341.15	3701.6
20.9913	18518.4		21.0003	14463.3	10825.4	7403.06	3699.58
20.9968	18530.4		21.0059	14445.4	10838.8	7401.81	3689.89
21.0024	18541.6		21.0115	14444.5	10838.3	7336.38	3703.94
21.0079	18543.6		21.0171	14470.6	10833.8	7312.93	3710.24
21.0135	18545.2		21.0227	14476.2	10837.6	7333.01	3695.74
21.019	18517.9		21.0283	14462.7	10840.7	7367.21	3682.51
21.0246	18511.4		21.034	14463.8	10837.9	7381.37	3695.12
21.0301	18509.6		21.0396	14469.1	10839.4	7369.24	3719.39
21.0357	18528.1		21.0452	14474	10837.6	7452.68	3703.94
21.0413	18546.4		21.0508	14474.7	10874.2	7448.37	3696.05
21.0468	18526.4		21.0564	14466.9	10844.1	7378.72	3690.57
21.0524	18516.3		21.062	14455.7	10816	7351.94	3693.52
21.0579	18533.4		21.0676	14456.5	10849.3	7389.33	3694.9
21.0635	18542.6		21.0733	14466.5	10865.5	7431.04	3684.4
21.069	18539.5		21.0789	14470	10852.5	7417.8	3694.18
21.0746	18527.5		21.0845	14484.9	10827.1	7385.43	3691.43
21.0801	18529.7		21.0901	14456.6	10800	7455.6	3688.19
21.0857	18562.5		21.0957	14441.4	10824.3	7392.94	3686.9
21.0913	18554.5		21.1013	14453.8	10881.4	7333.69	3697.35
21.0968	18518.3		21.1069	14455.5	10886.6	7401.96	3696.47
21.1024	18525.7		21.1125	14449.2	10859.4	7395.65	3670.87
21.1079	18547.4		21.1181	14452.3	10909.2	7358.52	3676.06
21.1135	18541.3		21.1238	14454.9	10918.8	7315.98	3665.48
21.119	18528.5		21.1294	14448.9	10908.3	7338.74	3674.91
21.1246	18516.6		21.135	14429.7	10900.1	7361.61	3687.65
21.1302	18530.4		21.1406	14433.4	10880.6	7354.92	3691.45
21.1357	18554.3		21.1462	14472.3	10847.2	7356.33	3696.85
21.1413	18545.5		21.1518	14487.8	10822.9	7359.41	3689.91
21.1468	18509.3		21.1574	14454.1	10822.6	7354.42	3665.7
21.1524	18499.2		21.163	14439	10805.6	7370.19	3661.28
21.1579	18524.1		21.1686	14458.5	10812.5	7367.2	3689.89
21.1635	18520.9		21.1743	14460.1	10831.1	7347.95	3691.79
21.169	18526.6		21.1799	14457.4	10852.3	7384.72	3671.7
21.1746	18526.4		21.1855	14472.6	10876.6	7438.42	3680.3
21.1802	18532.6		21.1911	14465.3	10879.5	7402.27	3697.9
21.1857	18551.2		21.1967	14466.3	10884.5	7400.85	3696.08
21.1913	18548.6		21.2023	14459.6	10870.9	7402.29	3685.15
21.1968	18542.9		21.2079	14448.5	10867.7	7342.1	3694.05
21.2024	18532		21.2135	14466.6	10864.5	7373.02	3690.34
21.2079	18511.7		21.2191	14476.8	10856.5	7441.05	3658.62
21.2135	18499.1		21.2248	14454.9	10865.5	7397.9	3654.2
21.219	18512.8		21.2304	14463.5	10862.3	7387.29	3697.91
21.2246	18531.9		21.236	14449.7	10815.4	7357.01	3707.97
21.2302	18522		21.2416	14448.4	10846.7	7351.3	3709.7
21.2357	18524.9		21.2472	14464.9	10893.7	7340.64	3710.93
21.2413	18543.9		21.2528	14476.6	10873.4	7358.92	3697.42
21.2468	18562.7		21.2584	14470.3	10837.8	7359.91	3683.68
21.2524	18555.2		21.264	14458.5	10849.2	7301.09	3686.15
21.2579	18532		21.2697	14465.9	10853.3	7338.99	3684.37
21.2635	18532.2		21.2753	14476.5	10840.7	7367.49	3686.82
21.2691	18534.7		21.2809	14462.6	10860.6	7434.86	3683.7
21.2746	18525.6		21.2865	14450.9	10883.2	7465.03	3684.82
21.2802	18510.1		21.2921	14468.8	10870.7	7388.68	3685.79
21.2857	18508.4		21.2977	14487.3	10860.5	7297.85	3679.75
21.2913	18520.5		21.3033	14473.6	10888.4	7314.54	3680.75
21.2968	18530.3		21.3089	14461.2	10888.2	7379.12	3686.54
21.3024	18536.7		21.3146	14462.5	10836.6	7350.55	3674.53
21.3079	18525		21.3202	14464.4	10843.1	7438.68	3687.04
21.3135	18531.4		21.3258	14463.1	10874.4	7508.71	3671.53
21.3191	18534.2		21.3314	14459.4	10884	7446.24	3667.39
21.3246	18528.6		21.337	14456.8	10877	7355.17	3711.47
21.3302	18544.8		21.3426	14461	10866.8	7332.31	3709.44
21.3357	18567.7		21.3482	14460.6	10898.4	7433.21	3687.24
21.3413	18557.6		21.3538	14442.8	10857.2	7419.73	3683.51
21.3468	18536		21.3594	14448.5	10849.3	7349.06	3693.94
21.3524	18525.8		21.3651	14462.9	10856.9	7334.85	3706.65
21.3579	18538.9		21.3707	14464.2	10852.5	7361.1	3712.23
21.3635	18564		21.3763	14450.9	10864.9	7364.38	3699.63
21.3691	18566.8		21.3819	14427.1	10852.7	7341.4	3675.19
21.3746	18540.6		21.3875	14444.3	10840.2	7322.58	3673.18
21.3802	18536.3		21.3931	14464.4	10858.4	7299.82	3690.55
21.3857	18529.5		21.3987	14460.9	10855	7321.25	3708.25
21.3913	18523.5		21.4043	14466.3	10854.6	7314.69	3705.16
21.3968	18527.8		21.4099	14476.1	10860.7	7291.67	3693.15
21.4024	18522.3		21.4156	14463.1	10860.2	7352.41	3698.41
21.4079	18503.8		21.4212	14460.4	10904.3	7415.72	3714.5
21.4135	18506.9		21.4268	14457.7	10889.1	7407.03	3729.27
21.4191	18533.4		21.4324	14452.4	10844	7418.85	3717.21
21.4246	18536.4		21.438	14448.5	10854.6	7422.81	3700.86
21.4302	18512.2		21.4436	14459.1	10870.6	7417.5	3697.43
21.4357	18505.2		21.4492	14469.4	10853.4	7437.39	3700.23
21.4413	18518		21.4548	14456.6	10864.1	7473.24	3696.44
21.4468	18513.1		21.4605	14449.3	10886.3	7491.98	3683.59
21.4524	18562		21.4661	14458.1	10869.1	7408.55	3692.1
21.458	18567		21.4717	14466.6	10856.9	7341.61	3677.63
21.4635	18537.2		21.4773	14472.3	10868.5	7376.64	3684.95
21.4691	18539.2		21.4829	14474.5	10869.4	7419.38	3707.12
21.4746	18556.7		21.4885	14469.6	10864.8	7423.21	3705
21.4802	18554.1		21.4941	14463.9	10884.7	7435.55	3697.72
21.4857	18522.4		21.4997	14467.1	10881.8	7379.3	3691.81
21.4913	18524.7		21.5053	14468.7	10864.8	7353.71	3724.36
21.4968	18514.7		21.511	14456.2	10854.4	7394.66	3730.44
21.5024	18499.4		21.5166	14443.5	10842.4	7418.34	3708.53
21.508	18516.3		21.5222	14444.7	10840.8	7377.62	3684.02
21.5135	18519.4		21.5278	14454.7	10863.3	7346.98	3672.42
21.5191	18518.6		21.5334	14458.9	10879.4	7371.11	3681.91
21.5246	18521.7		21.539	14452	10870.1	7345.26	3674.03
21.5302	18533.2		21.5446	14455.9	10866.3	7335.99	3681.22
21.5357	18534.4		21.5502	14449.2	10854.2	7334.75	3689.72
21.5413	18530.3		21.5558	14434.6	10851.7	7326.09	3689.31
21.5468	18542		21.5615	14443.8	10858.5	7381.23	3683.43
21.5524	18542.5		21.5671	14478.4	10848.6	7491.48	3679.75
21.558	18525.6		21.5727	14494.1	10839.5	7491.95	3685.2
21.5635	18536.1		21.5783	14467.3	10848.2	7389.58	3682.43
21.5691	18545.4		21.5839	14450.6	10847.9	7356.3	3680.68
21.5746	18542.6		21.5895	14454.4	10860.1	7341.86	3670.18
21.5802	18543.4		21.5951	14467.9	10864.9	7349.56	3669.37
21.5858	18532.1		21.6008	14470.3	10858	7399.92	3689.8
21.5913	18543.1		21.6064	14459.5	10856.3	7416.68	3708.52
21.5969	18551.5		21.612	14466	10839.5	7381.09	3705.18
21.6024	18550.3		21.6176	14468.2	10846.9	7371.98	3676.23
21.608	18546.2		21.6232	14474.3	10817.4	7350.92	3681.11
21.6135	18531.4		21.6288	14461.4	10828.6	7423.39	3718.99
21.6191	18517.9		21.6344	14444	10836.4	7441.56	3711.23
21.6246	18545.9		21.64	14449.6	10816.4	7343.73	3667.67
21.6302	18551.7		21.6456	14460.7	10841.3	7338.34	3671.12
21.6358	18542.6		21.6513	14455.5	10842.4	7381.61	3691.47
21.6413	18534.5		21.6569	14450.4	10839.2	7364.07	3699.42
21.6469	18538.8		21.6625	14454.5	10831.3	7398.18	3684.45
21.6524	18550.6		21.6681	14471.5	10840.5	7387.74	3671.89
21.658	18544.2		21.6737	14468.2	10856.4	7342.79	3680.12
21.6635	18543.8		21.6793	14451.7	10867.5	7376.25	3691.07
21.6691	18531		21.6849	14464.7	10875.9	7418.43	3698.43
21.6746	18522.4		21.6905	14469.2	10847.8	7383.09	3729.27
21.6802	18524.6		21.6961	14479.8	10844.5	7415.63	3721.39
21.6857	18526		21.7018	14476.3	10846.3	7388.91	3688.66
21.6913	18524.9		21.7074	14462.9	10824.5	7313.96	3685.07
21.6969	18521.7		21.713	14466.2	10826.5	7292.98	3691.16
21.7024	18530.4		21.7186	14468.7	10863.4	7337.89	3676.96
21.708	18527.9		21.7242	14448.4	10855	7385.39	3679.09
21.7135	18523.5		21.7298	14466	10814	7387.04	3698.6
21.7191	18529.9		21.7354	14474.5	10831.5	7417.7	3699.11
21.7247	18534.4		21.741	14448.4	10857.6	7375.62	3700.69
21.7302	18536		21.7466	14451.8	10841.9	7387.69	3723.62
21.7358	18541.9		21.7523	14474	10819.7	7421.96	3723.08
21.7413	18539		21.7579	14461.9	10825	7378.81	3692.69
21.7469	18526.9		21.7635	14457.2	10844.1	7386.77	3694.35
21.7524	18524.6		21.7691	14473.9	10879.5	7320.92	3680.24
21.758	18529.7		21.7747	14490.8	10847.7	7392.88	3682.89
21.7635	18524.3		21.7803	14470.7	10856.2	7360.88	3700.14
21.7691	18527.5		21.7859	14450.3	10868.4	7299.98	3700.72
21.7747	18518.5		21.7916	14470.6	10844.3	7327.09	3675.52
21.7802	18516.6		21.7972	14496.6	10841.7	7367.08	3659.09
21.7858	18537.8		21.8028	14478.5	10831.1	7454.51	3683.57
21.7913	18532.4		21.8084	14447.2	10813.1	7409.43	3707.52
21.7969	18501.2		21.814	14441.2	10822.1	7349.11	3713.53
21.8024	18539.2		21.8196	14440.4	10852	7324.3	3710.3
21.808	18526.7		21.8252	14441.8	10864.1	7322.67	3705.02
21.8135	18511.2		21.8308	14450.8	10842.7	7329.03	3694.72
21.8191	18495.9		21.8364	14457.6	10829.2	7348.46	3686.07
21.8247	18500.2		21.8421	14465.5	10857	7396.8	3693.24
21.8302	18531.4		21.8477	14468.2	10850.8	7383.38	3692.15
21.8358	18531.3		21.8533	14466.2	10811.7	7310.69	3688.8
21.8413	18541.5		21.8589	14460	10814.9	7352.89	3693.43
21.8469	18524.9		21.8645	14470.6	10850.5	7405.79	3708.69
21.8524	18518.5		21.8701	14481.2	10862.9	7365.64	3720.4
21.858	18527.3		21.8757	14468.6	10860.1	7373.6	3712.27
21.8636	18528.7		21.8813	14480.3	10868.3	7402.51	3697.01
21.8691	18528.5		21.8869	14467.1	10866.4	7376.75	3689.3
21.8747	18531		21.8926	14470.2	10860.3	7332.12	3677.19
21.8802	18546.6		21.8982	14471	10878.6	7327.7	3681.16
21.8858	18550.9		21.9038	14465.2	10873.1	7348.66	3686.53
21.8913	18530.4		21.9094	14469.4	10826.3	7351.32	3684.66
21.8969	18510.6		21.915	14467.5	10831.5	7346.4	3708.5
21.9024	18522.2		21.9206	14470.7	10889.7	7372.94	3725.56
21.908	18553.3		21.9262	14486.5	10864.5	7405.39	3694.71
21.9136	18560.9		21.9318	14474.2	10871.5	7342.81	3683.57
21.9191	18544.3		21.9374	14461.4	10866.8	7364.44	3705.33
21.9247	18541		21.9431	14471.8	10838.8	7468.32	3726.06
21.9302	18530.5		21.9487	14485.4	10839.7	7481.99	3722.56
21.9358	18512.3		21.9543	14480.6	10831.8	7454.59	3700.67
21.9413	18521.9		21.9599	14445.8	10856.2	7431.65	3700.43
21.9469	18523.2		21.9655	14448.6	10851.2	7372.6	3699.72
21.9524	18540.1		21.9711	14455.7	10861	7336.47	3688.71
21.958	18530.6		21.9767	14464.7	10839.7	7327.83	3698.29
21.9636	18526		21.9823	14469	10823.7	7301.94	3714.93
21.9691	18538.2		21.988	14458	10859.3	7298.18	3710.38
21.9747	18527.9		21.9936	14466.3	10844.8	7359.64	3708.52
21.9802	18515		21.9992	14471.5	10853.9	7344.56	3698.42
21.9858	18536.4		22.0048	14458.3	10867.7	7308.73	3685.25
21.9913	18545.6		22.0104	14457.9	10856.5	7338.44	3683.54
21.9969	18532.3		22.016	14475	10852.3	7381.36	3697.64
22.0024	18520.7		22.0216	14471.8	10851.2	7386.98	3696.66
22.008	18526.5		22.0272	14454.6	10830.5	7384.24	3667.29
22.0136	18545.8		22.0328	14473.6	10832.9	7378.18	3661.41
22.0191	18561.6		22.0385	14471	10846.4	7368.99	3690.95
22.0247	18548.5		22.0441	14441.7	10857.1	7398.35	3695.81
22.0302	18543.6		22.0497	14440.8	10847.6	7432.39	3699.08
22.0358	18548.3		22.0553	14458.6	10847.9	7405.06	3707.67
22.0413	18544.8		22.0609	14463.2	10861.4	7356.39	3712.37
22.0469	18538.5		22.0665	14467.8	10850.7	7373.49	3717.4
22.0525	18540.7		22.0721	14481.8	10836.8	7401.53	3711.06
22.058	18551.6		22.0777	14492.5	10849.6	7348.97	3718.14
22.0636	18546.3		22.0833	14482.7	10861.1	7342.4	3721.44
22.0691	18542.3		22.089	14467.9	10848.2	7361.31	3707.05
22.0747	18543.6		22.0946	14468.5	10842	7360.98	3701.95
22.0802	18536.1		22.1002	14475.7	10854.2	7394.52	3712.98
22.0858	18537		22.1058	14476.2	10859.7	7434.64	3707.02
22.0913	18565.4		22.1114	14485.1	10867.1	7353.72	3696.51
22.0969	18555.5		22.117	14490.2	10853.7	7345.14	3729.18
22.1025	18547.6		22.1226	14476.4	10830.9	7414.53	3723.3
22.108	18544.2		22.1283	14467.9	10853.3	7395.38	3704.69
22.1136	18536		22.1339	14479.1	10876.8	7362.06	3705.18
22.1191	18541.6		22.1395	14478.7	10863	7402.56	3716.26
22.1247	18548.8		22.1451	14453.9	10859.3	7405.03	3730.99
22.1302	18544.3		22.1507	14457.3	10844.6	7400.22	3715.51
22.1358	18534.1		22.1563	14472.8	10835.5	7375.69	3704.68
22.1413	18533.3		22.1619	14472.5	10843	7383.16	3711.71
22.1469	18529.9		22.1675	14468.3	10852.4	7352.46	3711.47
22.1525	18524.5		22.1731	14464.6	10851.2	7370.33	3702.62
22.158	18535		22.1788	14462.4	10853.2	7447.23	3695.5
22.1636	18528.7		22.1844	14473.4	10857.4	7398.85	3695.15
22.1691	18515		22.19	14475.6	10828.2	7387.03	3723.72
22.1747	18523.3		22.1956	14474.9	10837.3	7374.5	3709.55
22.1802	18531.1		22.2012	14477.4	10867.9	7333.97	3688.44
22.1858	18522.5		22.2068	14473.8	10896.5	7341.2	3672.99
22.1913	18523.5		22.2124	14469.1	10900.6	7396.18	3668.98
22.1969	18536.7		22.218	14471.6	10886.8	7426.54	3676.74
22.2025	18533.3		22.2236	14467.5	10883.5	7411.19	3676.29
22.208	18544.6		22.2293	14455.4	10845.7	7338.37	3704.31
22.2136	18517.9		22.2349	14460.8	10842.1	7299.72	3708.07
22.2191	18507.9		22.2405	14458.3	10874.7	7342.09	3689.66
22.2247	18546.9		22.2461	14443.3	10877.2	7391.96	3692.44
22.2303	18536		22.2517	14447.1	10861.4	7386.31	3708.18
22.2358	18535.2		22.2573	14469.1	10872	7365.99	3711.12
22.2414	18547.9		22.2629	14469.5	10876.7	7395.64	3716.86
22.2469	18544.4		22.2685	14463.8	10879.9	7446.12	3707.63
22.2525	18542.5		22.2741	14476.9	10864.7	7424.43	3703.52
22.258	18541.1		22.2798	14463.8	10873.1	7418.48	3698.97
22.2636	18526		22.2854	14455.6	10888.9	7420.03	3700.39
22.2691	18538.2		22.291	14465.1	10874.7	7383.39	3703.62
22.2747	18554.5		22.2966	14457.5	10853	7372.03	3703.07
22.2802	18536.2		22.3022	14459.3	10851.1	7398.88	3717.42
22.2858	18509.6		22.3078	14461.3	10846.2	7335.87	3712.19
22.2914	18512		22.3134	14467	10870.8	7307.02	3691.69
22.2969	18533.7		22.3191	14459.5	10873.2	7304.5	3688.37
22.3025	18549.2		22.3247	14453.6	10834.4	7318.87	3703.97
22.308	18560.5		22.3303	14462.7	10819.7	7328.8	3718.28
22.3136	18525.5		22.3359	14472.5	10851.3	7318.87	3711.58
22.3191	18518		22.3415	14475.6	10858.3	7366.68	3684.85
22.3247	18527		22.3471	14453.1	10852.8	7388.48	3696.9
22.3302	18527.9		22.3527	14451.8	10852.2	7435.56	3705.56
22.3358	18543.7		22.3583	14469.5	10856	7389.06	3701.44
22.3414	18544.3		22.3639	14473.3	10851.8	7311.03	3694.2
22.3469	18542.6		22.3696	14460.6	10838.7	7334.44	3691.79
22.3525	18552.2		22.3752	14449.3	10838.1	7373.38	3692.8
22.358	18552.5		22.3808	14442.1	10861.1	7330.03	3690.1
22.3636	18540.2		22.3864	14449.9	10870.8	7291.69	3733.7
22.3692	18537.1		22.392	14461.4	10873	7344.68	3736.88
22.3747	18546.9		22.3976	14460.7	10871.9	7371.05	3694.67
22.3803	18546.9		22.4032	14457.9	10870.4	7346.14	3685.44
22.3858	18528.1		22.4088	14461.3	10870.1	7317.89	3722.46
22.3914	18526.2		22.4144	14470.1	10875.3	7297.71	3733.02
22.3969	18534.7		22.4201	14493.4	10890.7	7348.22	3699.26
22.4025	18533		22.4257	14477.5	10862.7	7331.67	3699.32
22.408	18525.3		22.4313	14438.2	10852.8	7334.91	3730.95
22.4136	18513.3		22.4369	14436.5	10854.1	7361.14	3712.99
22.4191	18510.8		22.4425	14460	10844.2	7376.93	3684.72
22.4247	18538.3		22.4481	14468.4	10847.4	7377.28	3700.92
22.4303	18543.2		22.4537	14469.7	10867.6	7385.27	3699.44
22.4358	18524.9		22.4593	14462.2	10855.6	7438.71	3688.12
22.4414	18523.4		22.465	14457	10806.7	7339.56	3713.68
22.4469	18527.2		22.4706	14457.3	10803.4	7416.48	3695.22
22.4525	18527.2		22.4762	14450.8	10839.1	7465.63	3690.89
22.458	18522.8		22.4818	14459.5	10865.4	7410.76	3703.69
22.4636	18533.5		22.4874	14491.3	10877.1	7404.31	3688.09
22.4692	18525.7		22.493	14502.8	10881.9	7352.27	3693.67
22.4747	18496		22.4986	14495	10866.8	7379.86	3693.79
22.4803	18489.6		22.5042	14482.3	10851.9	7390.7	3702.22
22.4858	18500.7		22.5098	14484.3	10849.3	7363.78	3694.08
22.4914	18518.9		22.5155	14486.6	10883.7	7351.99	3686.69
22.4969	18539.4		22.5211	14481.7	10910	7374.36	3685.88
22.5025	18544.5		22.5267	14479.7	10881.7	7395.28	3682.7
22.5081	18535.2		22.5323	14478.1	10862.6	7382.02	3689.34
22.5136	18524.1		22.5379	14475.5	10884.2	7360.27	3680.93
22.5192	18516.6		22.5435	14470.8	10873	7402.78	3691.43
22.5247	18526.4		22.5491	14466.7	10880.2	7452.31	3675.72
22.5303	18541.2		22.5547	14477.6	10890.5	7424.42	3652.19
22.5358	18530.6		22.5603	14487.4	10883.7	7377.03	3667.55
22.5414	18529.3		22.566	14477.3	10879	7400.84	3698.35
22.5469	18547.4		22.5716	14474.4	10863.4	7432.49	3696.93
22.5525	18552.4		22.5772	14482.6	10867.9	7402.13	3678.36
22.5581	18553.1		22.5828	14465.8	10863.6	7382.21	3669.68
22.5636	18523.8		22.5884	14467	10837.8	7364.03	3700.8
22.5692	18542.6		22.594	14484	10840.1	7354.26	3685.48
22.5747	18566.5		22.5996	14478.4	10860.7	7371.68	3648.77
22.5803	18565.4		22.6052	14453.1	10849.6	7393.73	3676.99
22.5858	18558.6		22.6109	14445.4	10843.7	7385.53	3682.73
22.5914	18540.3		22.6165	14476.2	10867.6	7347.07	3686.51
22.5969	18541		22.6221	14487	10890.4	7392.92	3709.26
22.6025	18557.7		22.6277	14487.9	10896	7380.53	3728.69
22.6081	18557.2		22.6333	14487.7	10887.8	7346.69	3723.78
22.6136	18552		22.6389	14479.5	10887.2	7408.72	3711.58
22.6192	18554.7		22.6445	14475.8	10891.2	7472.96	3714.19
22.6247	18552.9		22.6501	14483.4	10867.7	7434.5	3713.2
22.6303	18551.9		22.6558	14485.1	10865	7399.48	3698.81
22.6358	18553		22.6614	14492.2	10879.4	7369.17	3726.1
22.6414	18583.4		22.667	14487.2	10858.5	7330.79	3738.55
22.647	18570.7		22.6726	14471.8	10849.1	7315.71	3714.86
22.6525	18529.2		22.6782	14475.2	10875.3	7356.41	3703.02
22.6581	18533.4		22.6838	14493.7	10870.6	7404.12	3721.18
22.6636	18553.2		22.6894	14484.5	10846.8	7393.1	3741.9
22.6692	18541.1		22.695	14458.8	10860.1	7429.7	3740.44
22.6747	18544.4		22.7006	14457.8	10847.6	7405.6	3701.69
22.6803	18537.2		22.7063	14479.1	10835.5	7425.62	3693.46
22.6858	18529.3		22.7119	14476	10855.6	7454.19	3719.47
22.6914	18527.3		22.7175	14454	10883.8	7403.49	3735.64
22.697	18517.2		22.7231	14460.9	10889	7347.59	3737.06
22.7025	18525.8		22.7287	14476.9	10876.2	7311.87	3723.25
22.7081	18532.7		22.7343	14480.8	10902	7345.31	3703.01
22.7136	18545.1		22.7399	14481.2	10906.7	7403.91	3688.64
22.7192	18556.2		22.7455	14473.8	10878.6	7448.43	3688.86
22.7247	18553.8		22.7511	14474.8	10854.7	7422.76	3689.75
22.7303	18542.4		22.7568	14473.2	10874.2	7374.47	3681.41
22.7358	18528.6		22.7624	14450.1	10910.5	7386.65	3678.91
22.7414	18510.3		22.768	14462.2	10878.5	7364.92	3688.54
22.747	18528		22.7736	14474.6	10869.3	7377.72	3695.45
22.7525	18538.3		22.7792	14454.9	10860.8	7369.29	3707.38
22.7581	18514.6		22.7848	14449.7	10870.7	7372.38	3716.62
22.7636	18514.2		22.7904	14457.9	10893	7392.04	3717.52
22.7692	18548.2		22.796	14452.6	10883.2	7390.05	3719.79
22.7747	18536		22.8016	14457.5	10858.5	7387.24	3724.26
22.7803	18543.3		22.8073	14472.9	10864	7393.91	3723.22
22.7858	18541.1		22.8129	14474.5	10840.7	7381.4	3743.22
22.7914	18524		22.8185	14465.6	10824.9	7365.07	3741.58
22.797	18524.4		22.8241	14452.4	10824.6	7395.36	3727
22.8025	18538.5		22.8297	14457.4	10832.9	7394.95	3698.12
22.8081	18535.4		22.8353	14460.7	10850.3	7330.69	3670.96
22.8136	18533.9		22.8409	14437.2	10851.8	7316.56	3696.12
22.8192	18537.2		22.8466	14461.4	10822.5	7326.39	3719.46
22.8247	18536.6		22.8522	14454.1	10822.4	7339.31	3700.78
22.8303	18539.8		22.8578	14459.1	10858.7	7370.01	3696.28
22.8359	18530.8		22.8634	14467.9	10865	7384.33	3712.9
22.8414	18508.6		22.869	14470.3	10848.9	7341.53	3725.28
22.847	18521.3		22.8746	14467.5	10849.7	7344.09	3723.12
22.8525	18541.6		22.8802	14452.6	10852.5	7439.92	3710.76
22.8581	18553.9		22.8858	14483	10879.3	7382.07	3712.51
22.8636	18550.1		22.8914	14471.1	10885.6	7412.4	3717.54
22.8692	18537.6		22.8971	14467.3	10871.8	7377.66	3699.37
22.8747	18535.6		22.9027	14469	10833.3	7360.63	3677.6
22.8803	18546.5		22.9083	14459.9	10818.3	7384.57	3680.17
22.8859	18547		22.9139	14462	10848.3	7350.84	3697.1
22.8914	18536.3		22.9195	14471.6	10854.5	7343.37	3700
22.897	18522.8		22.9251	14478.4	10853.1	7334.42	3688.34
22.9025	18511.6		22.9307	14465.4	10852.2	7398.38	3693.22
22.9081	18525.5		22.9363	14464.7	10860.7	7395.02	3692.9
22.9136	18542.9		22.9419	14470.8	10869.5	7359.89	3687.53
22.9192	18514.1		22.9476	14471.1	10867.8	7364.55	3690.35
22.9247	18531.8		22.9532	14465	10860.5	7351.08	3698.51
22.9303	18536.3		22.9588	14451.7	10856.3	7309.29	3706.93
22.9359	18528.5		22.9644	14468	10853.5	7307.05	3710.88
22.9414	18539.3		22.97	14486.3	10860.7	7306.08	3709.41
22.947	18533.6		22.9756	14479.3	10889	7353.63	3701.7
22.9525	18494.4		22.9812	14466.6	10896.2	7370.18	3684.9
22.9581	18506.1		22.9868	14464.1	10887.5	7329.3	3686.91
22.9636	18523.6		22.9925	14475.2	10888.2	7323.59	3691.82
22.9692	18514.2		22.9981	14501.4	10860.8	7361.9	3660.23
22.9748	18514		23.0037	14495.7	10830.5	7397.58	3701.69
22.9803	18530.5		23.0093	14470.6	10815.3	7359.56	3706.91
22.9859	18536.8		23.0149	14470.3	10853.1	7378.18	3709.4
22.9914	18540.4		23.0205	14468.5	10855.6	7378.61	3721.16
22.997	18546.6		23.0261	14456.7	10821.1	7398.93	3707.64
23.0025	18542.6		23.0317	14470.4	10834.4	7483.3	3682.3
23.0081	18543.1		23.0373	14482.8	10848.2	7406.02	3676.84
23.0136	18538.9		23.043	14453.7	10847.7	7380	3684.83
23.0192	18534.3		23.0486	14474.8	10825.2	7382.77	3696.67
23.0248	18547.5		23.0542	14488.3	10835.3	7424.28	3709.63
23.0303	18542.9		23.0598	14472.6	10838.1	7440.78	3725.85
23.0359	18520.7		23.0654	14466.1	10837.5	7405.64	3724.51
23.0414	18517.3		23.071	14469	10870.3	7372.36	3701
23.047	18525		23.0766	14464.2	10858.7	7348.11	3698.36
23.0525	18521.2		23.0822	14458.9	10838.9	7378.08	3708.2
23.0581	18506.8		23.0878	14463.8	10867.8	7375.52	3708.05
23.0636	18506.2		23.0935	14470.8	10879	7354.71	3701.63
23.0692	18538		23.0991	14475.7	10875.9	7366.27	3678.57
23.0748	18527.9		23.1047	14468.4	10889.6	7411.41	3668.72
23.0803	18524.8		23.1103	14461.5	10881.6	7445.51	3698.79
23.0859	18539.9		23.1159	14483.8	10839.7	7431.1	3711.68
23.0914	18543.1		23.1215	14476.5	10827.4	7396.41	3711.82
23.097	18542		23.1271	14486.4	10845.4	7346.69	3699.07
23.1025	18541.3		23.1327	14483.7	10840.3	7343.72	3692.07
23.1081	18526.7		23.1384	14469.2	10850	7363.29	3710.9
23.1137	18546.8		23.144	14466.1	10873.8	7378.12	3732.5
23.1192	18566.6		23.1496	14466.9	10861.6	7389.45	3727.17
23.1248	18555.9		23.1552	14471.4	10861.8	7353.85	3714.92
23.1303	18538.2		23.1608	14465.8	10854	7347.44	3700.92
23.1359	18528.4		23.1664	14477.5	10866.5	7335.42	3692.38
23.1414	18523.7		23.172	14482.2	10849.6	7390.54	3688
23.147	18527.4		23.1776	14481.9	10833.9	7436.52	3706.35
23.1526	18537.4		23.1833	14475.8	10840.2	7385.18	3723.08
23.1581	18530.9		23.1889	14454.4	10832.8	7347.58	3701.72
23.1637	18525.3		23.1945	14461.2	10844.6	7392.67	3690.22
23.1692	18544.5		23.2001	14481.8	10834.2	7367.62	3696.65
23.1748	18546.6		23.2057	14474.5	10828.6	7317.53	3701.65
23.1803	18534.3		23.2113	14475.7	10825.2	7327	3699.01
23.1859	18536.8		23.2169	14484.8	10843.1	7357.52	3715.43
23.1914	18545.4		23.2225	14476.8	10870.9	7349.45	3739.19
23.197	18548.1		23.2281	14465.8	10861.2	7316.89	3727.57
23.2025	18554.1		23.2338	14463.4	10842.6	7303.22	3697.12
23.2081	18555.8		23.2394	14469.3	10846.3	7360.7	3672.56
23.2137	18531.4		23.245	14478	10858.9	7356.69	3692.68
23.2192	18549		23.2506	14479.9	10860.5	7358.1	3715.07
23.2248	18552		23.2562	14483.4	10842.9	7381.47	3708.79
23.2303	18548.4		23.2618	14482.7	10832.5	7361.36	3692.02
23.2359	18548.8		23.2674	14471.1	10854.7	7340.44	3694.9
23.2415	18530.3		23.273	14477.5	10871.6	7376.35	3713.52
23.247	18522.2		23.2786	14471.8	10851.2	7371.26	3677.3
23.2526	18527.6		23.2843	14468.5	10826.3	7354.32	3696.33
23.2581	18533.3		23.2899	14475.4	10841.1	7329.33	3702.67
23.2637	18534.1		23.2955	14481.4	10871.4	7346.07	3685.53
23.2692	18529.3		23.3011	14474.2	10872.9	7385.66	3688.27
23.2748	18526		23.3067	14461.6	10848.2	7361.04	3695.08
23.2803	18531		23.3123	14465.2	10833.9	7337.64	3726.01
23.2859	18529.7		23.3179	14472.2	10865.7	7347.75	3713.74
23.2915	18515.7		23.3235	14473	10849.9	7416.8	3706.32
23.297	18524.6		23.3291	14467.9	10851.1	7439.75	3698.2
23.3026	18545.6		23.3348	14469	10869.1	7402.67	3708.45
23.3081	18546.7		23.3404	14478.5	10855	7400.15	3735.1
23.3137	18534.3		23.346	14475.8	10844.1	7419.37	3724.11
23.3192	18532.8		23.3516	14456.1	10839.5	7372.99	3699.69
23.3248	18528.3		23.3572	14460.6	10838.7	7386.35	3681.88
23.3303	18534.4		23.3628	14468	10825.4	7400.04	3706.21
23.3359	18528.1		23.3684	14464.5	10822.2	7367.44	3722.56
23.3414	18535.4		23.3741	14460.7	10836.3	7341.62	3706.47
23.347	18553.7		23.3797	14465.3	10845.7	7367.91	3673.29
23.3526	18542.9		23.3853	14469.8	10850.4	7401.37	3653.17
23.3581	18541.8		23.3909	14462.5	10872.3	7388.02	3694.72
23.3637	18556.3		23.3965	14458.4	10885.4	7381.38	3706.36
23.3692	18560.1		23.4021	14475.7	10885.2	7337.91	3698.75
23.3748	18544.9		23.4077	14473.5	10868.2	7301.64	3706.16
23.3803	18532.9		23.4133	14475.2	10854.3	7316.7	3701.27
23.3859	18539.9		23.4189	14481.7	10854.1	7358.9	3682.64
23.3915	18543.8		23.4245	14459.8	10847.6	7357.21	3681.88
23.397	18524.6		23.4302	14489.7	10837.6	7288.92	3668.91
23.4026	18528.9		23.4358	14489.7	10837.1	7363.58	3696.6
23.4081	18537.8		23.4414	14466.9	10871.9	7376.28	3724.03
23.4137	18535.9		23.447	14468.9	10857.8	7324.26	3728.35
23.4192	18533.3		23.4526	14493.7	10848.5	7286.28	3700.67
23.4248	18538		23.4582	14487.9	10896.4	7295.64	3668.02
23.4304	18552		23.4638	14454.3	10902.4	7366.67	3678.61
23.4359	18568.9		23.4694	14479.2	10876.3	7398.05	3701.99
23.4415	18550.7		23.4751	14498.8	10847.7	7386.97	3708.77
23.447	18533.5		23.4807	14491.6	10860.2	7376.95	3700.14
23.4526	18537.2		23.4863	14477.3	10848.3	7399.06	3680.33
23.4581	18539.3		23.4919	14468.3	10834.9	7392.34	3674.75
23.4637	18538.7		23.4975	14475.1	10841.2	7389.05	3693.4
23.4692	18548.3		23.5031	14496.4	10814.8	7454.63	3709.35
23.4748	18536.6		23.5087	14494.2	10835	7417.48	3711.23
23.4804	18539.2		23.5143	14476	10869.4	7381.08	3692.83
23.4859	18526.5		23.52	14477.1	10871.6	7410.5	3685.1
23.4915	18512.5		23.5256	14478.3	10857.6	7443.12	3690.58
23.497	18529.9		23.5312	14475	10844.8	7404	3698.13
23.5026	18523.2		23.5368	14471.5	10849.9	7354.33	3691.8
23.5081	18517.7		23.5424	14459.1	10870.4	7368.71	3684.12
23.5137	18523.6		23.548	14465.3	10847	7350.88	3720.17
23.5192	18531.7		23.5536	14470.6	10835.7	7375.49	3707.95
23.5248	18530.6		23.5592	14459	10821.7	7411.37	3696.07
23.5304	18521		23.5648	14464.4	10828.1	7400.14	3681.37
23.5359	18515.2		23.5705	14479.5	10861.5	7348.94	3682.53
23.5415	18520.6		23.5761	14479.1	10870.9	7311.89	3716.48
23.547	18531		23.5817	14482.9	10844.6	7317.59	3721.29
23.5526	18542.6		23.5873	14495.2	10846.7	7341.01	3696.67
23.5581	18555.3		23.5929	14494.9	10853.8	7365.55	3726.15
23.5637	18566.1		23.5985	14490.3	10878.1	7368.84	3729.33
23.5693	18561.3		23.6041	14477.6	10887.3	7381.1	3712.48
23.5748	18542.5		23.6097	14471.4	10856	7350.81	3699.72
23.5804	18548.1		23.6153	14475.4	10838.4	7321.61	3687.13
23.5859	18558		23.621	14467.6	10866.1	7391.73	3693.68
23.5915	18554.5		23.6266	14466.7	10857.7	7381.55	3706.1
23.597	18533.4		23.6322	14473.5	10853.8	7395.91	3696.21
23.6026	18515.6		23.6378	14476.1	10865.9	7438.67	3711.09
23.6081	18525.2		23.6434	14479.3	10851	7415.62	3724.67
23.6137	18545.9		23.649	14481.9	10832.9	7356.2	3724.48
23.6193	18551.4		23.6546	14480.2	10840.7	7309.57	3733.59
23.6248	18548.9		23.6603	14484.7	10835.1	7279.63	3737.1
23.6304	18543.2		23.6659	14492.4	10833.7	7358.7	3719.42
23.6359	18547.5		23.6715	14475.3	10883.9	7396.88	3709.68
23.6415	18556		23.6771	14475.9	10883.4	7382.58	3709.82
23.647	18552.5		23.6827	14494.9	10867.2	7357.13	3699.29
23.6526	18561.7		23.6883	14494.8	10871.6	7347.16	3681.35
23.6581	18555.1		23.6939	14484.8	10871.4	7339.34	3675.29
23.6637	18538.6		23.6995	14496.5	10857.6	7336.98	3686.48
23.6693	18556		23.7051	14492.3	10827	7398.45	3707.76
23.6748	18575.5		23.7108	14467.8	10869.9	7397.2	3713.22
23.6804	18553.1		23.7164	14460	10865.7	7326	3698.63
23.6859	18545.8		23.722	14471.5	10851.5	7277.2	3675.48
23.6915	18563.5		23.7276	14473.7	10851.9	7315.55	3673.51
23.697	18561.2		23.7332	14456.6	10850.4	7391.88	3702.08
23.7026	18548.9		23.7388	14447.6	10873.7	7389.75	3729.72
23.7081	18536.4		23.7444	14472.9	10863.5	7307.37	3736.21
23.7137	18525.5		23.75	14499.8	10860.7	7313.4	3732.21
23.7193	18526.9		23.7556	14480.6	10835.4	7325.26	3735.27
23.7248	18535.4		23.7613	14456	10841	7351.32	3744.53
23.7304	18542.4		23.7669	14478.6	10868.2	7363.89	3738.38
23.7359	18538.7		23.7725	14515.1	10851	7330.75	3720.75
23.7415	18536.2		23.7781	14504	10819.1	7312.47	3717.59
23.747	18536.3		23.7837	14475.1	10833.5	7294.58	3716.05
23.7526	18541		23.7893	14476	10869.1	7334.23	3717.53
23.7582	18556.7		23.7949	14483.2	10887.1	7343.14	3720.36
23.7637	18549.9		23.8005	14467.2	10879	7318.8	3708.07
23.7693	18543.4		23.8061	14462	10844.8	7332.17	3701.74
23.7748	18538.9		23.8118	14470.2	10825.2	7377.22	3722.97
23.7804	18556		23.8174	14457.2	10854.5	7388.96	3730.41
23.7859	18562.8		23.823	14470.4	10868.1	7360.96	3690.27
23.7915	18535.6		23.8286	14461.1	10885.4	7288.87	3672.43
23.797	18543		23.8342	14470.8	10861.3	7288.91	3662.29
23.8026	18536.6		23.8398	14479.8	10825.6	7341.05	3674.63
23.8082	18542.5		23.8454	14481.8	10817.5	7325.63	3695.7
23.8137	18559		23.851	14484.1	10855.6	7305.55	3682.71
23.8193	18567.7		23.8567	14472.9	10907.3	7391.63	3661.25
23.8248	18547.5		23.8623	14481.5	10875.3	7399.21	3689.46
23.8304	18507.8		23.8679	14489.9	10871.9	7368.47	3710.66
23.8359	18519.6		23.8735	14483.2	10804.3	7425.2	3697.37
23.8415	18552.4		23.8791	14483.5	10814	7413.3	3692.48
23.847	18547.4		23.8847	14479.2	10874.5	7401.36	3700.53
23.8526	18522.7		23.8903	14462.9	10865.2	7454.71	3710.55
23.8582	18529.2		23.8959	14463.5	10867.9	7419.7	3728.96
23.8637	18554.5		23.9016	14471.6	10881.6	7436.84	3714.6
23.8693	18547		23.9072	14483.1	10877.8	7441.74	3683.67
23.8748	18534.6		23.9128	14475.8	10879.8	7368.59	3687.77
23.8804	18545.6		23.9184	14465.5	10881.8	7332.68	3695.28
23.886	18542.2		23.924	14459.7	10879.9	7383.5	3686.34
23.8915	18550		23.9296	14455.3	10867.2	7407.3	3681.62
23.8971	18556.4		23.9352	14465.5	10846.5	7364.91	3693.94
23.9026	18531.2		23.9408	14488.9	10863.8	7371.32	3725.64
23.9082	18552.8		23.9464	14504.5	10871.2	7348.89	3734.52
23.9137	18546.3		23.952	14491.2	10890.5	7356.71	3727.58
23.9193	18548.3		23.9577	14471.5	10888	7318.08	3712.09
23.9248	18547.3		23.9633	14477.2	10874.4	7327.69	3718.32
23.9304	18543.9		23.9689	14485	10865.2	7402.75	3728.03
23.9359	18548.3		23.9745	14467.1	10849	7384.43	3695.05
23.9415	18537.3		23.9801	14467.7	10869.6	7399.14	3682.82
23.9471	18535.1		23.9857	14471.9	10848.2	7358.84	3704.15
23.9526	18554.9		23.9913	14487.3	10864.8	7358.75	3719.96
23.9582	18548.8		23.9969	14491.7	10876.2	7399.39	3710.96
23.9637	18529.1		24.0026	14494.9	10846.5	7403.28	3678.4
23.9693	18534.3		24.0082	14494.7	10841.3	7374.33	3663.35
23.9748	18550.6		24.0138	14470.3	10869.2	7354.84	3693.58
23.9804	18544.3		24.0194	14466.9	10851.9	7324.41	3706.82
23.9859	18534.9		24.025	14459.4	10859.6	7338.53	3701.64
23.9915	18532		24.0306	14458.2	10873.8	7415.75	3701.66
23.9971	18547.4		24.0362	14480.3	10867	7444.02	3725.33
24.0026	18551.1		24.0418	14483.6	10841.8	7348.62	3725.45
24.0082	18529.1		24.0475	14470.6	10841.3	7279.21	3694.2
24.0137	18526.7		24.0531	14488.1	10873.6	7352.07	3695.08
24.0193	18555.1		24.0587	14488.4	10867.2	7384.74	3715.9
24.0249	18541.9		24.0643	14474.7	10876	7417.88	3716.18
24.0304	18549		24.0699	14460.4	10877.6	7377.81	3705.55
24.036	18541.4		24.0755	14463.9	10863.9	7382.12	3719.3
24.0415	18508.8		24.0811	14469.9	10838.1	7414.92	3729.77
24.0471	18513.5		24.0867	14467.8	10814	7385.06	3712.59
24.0526	18550		24.0923	14478.1	10824.1	7353.79	3697.3
24.0582	18554.1		24.098	14495	10865.8	7366.79	3690.33
24.0637	18542.9		24.1036	14489.1	10876.1	7395.39	3691.71
24.0693	18542.9		24.1092	14476.4	10851.2	7374.68	3697.01
24.0749	18534.4		24.1148	14470.9	10850.4	7354.01	3705.92
24.0804	18524.6		24.1204	14476.9	10868.9	7338.38	3704.05
24.086	18528.4		24.126	14491.5	10859.8	7362.76	3688.5
24.0915	18514.2		24.1316	14491.5	10837.9	7419.86	3687.69
24.0971	18521		24.1372	14468.3	10852.4	7358.91	3712.4
24.1026	18539.7		24.1428	14487.7	10871	7390.65	3715.08
24.1082	18544.9		24.1485	14492	10863.6	7398.24	3682.19
24.1137	18523		24.1541	14481.7	10826.7	7333.59	3668.76
24.1193	18502.8		24.1597	14488.9	10811.7	7344.18	3694.97
24.1249	18524.9		24.1653	14498.1	10833.2	7394.02	3713.17
24.1304	18555.9		24.1709	14495.9	10839.3	7358.14	3706.35
24.136	18528.2		24.1765	14505.7	10820.7	7387.24	3721.18
24.1415	18517		24.1821	14483.1	10820	7410.72	3726.91
24.1471	18521.6		24.1878	14472.7	10854.5	7371.15	3724.15
24.1526	18534.2		24.1934	14479.4	10847.6	7350.08	3705.25
24.1582	18553.8		24.199	14496.7	10842.8	7369.81	3691.78
24.1638	18533.2		24.2046	14503.2	10871.6	7380.34	3703.86
24.1693	18502.3		24.2102	14484.4	10855.5	7366.11	3722.92
24.1749	18500.6		24.2158	14481.1	10809.4	7354.7	3730.13
24.1804	18538.7		24.2214	14490.5	10810.7	7375.33	3725.74
24.186	18553.1		24.227	14491.7	10822	7348.66	3714.55
24.1915	18554.3		24.2326	14493.3	10841.4	7318.95	3727.14
24.1971	18567.2		24.2383	14490.6	10865.9	7364.32	3734.05
24.2026	18527.5		24.2439	14488.9	10877.4	7386.08	3715.24
24.2082	18556.9		24.2495	14488.7	10870.1	7342.91	3700.11
24.2138	18541		24.2551	14461.4	10854.7	7384.89	3706.6
24.2193	18520.4		24.2607	14458.7	10855.9	7318.38	3755.52
24.2249	18530.7		24.2663	14486.1	10841.4	7310.51	3728.24
24.2304	18535.3		24.2719	14485.9	10868.9	7306.41	3696.72
24.236	18534		24.2775	14486	10894.9	7320.82	3696.03
24.2415	18533.9		24.2831	14503.6	10872.7	7356.05	3707.28
24.2471	18548.3		24.2888	14499.7	10858.1	7335.96	3719.1
24.2526	18552		24.2944	14494	10866.1	7316.86	3701.12
24.2582	18545.3		24.3	14498.7	10855.2	7298.92	3715.91
24.2638	18537.1		24.3056	14487.1	10858.9	7351.88	3729.35
24.2693	18528		24.3112	14483.8	10877.4	7377.62	3704.88
24.2749	18526.5		24.3168	14486.1	10870.1	7354.15	3700.83
24.2804	18538.4		24.3224	14487	10843	7348.71	3721.73
24.286	18559.3		24.328	14489	10842.9	7359.36	3708.06
24.2915	18558.5		24.3336	14476.8	10865.1	7343.82	3683.66
24.2971	18544.7		24.3393	14476.4	10862.6	7341.08	3675.91
24.3026	18547.1		24.3449	14486.7	10856.4	7365.53	3672.94
24.3082	18558.4		24.3505	14497.7	10870.6	7379.45	3693.51
24.3138	18553.9		24.3561	14498.9	10859.1	7389.56	3728.3
24.3193	18553.5		24.3617	14490.2	10840.3	7409.11	3722.31
24.3249	18531.2		24.3673	14487.3	10856.2	7412.39	3676.81
24.3304	18512.4		24.3729	14496.8	10862.6	7393.74	3674.5
24.336	18518.7		24.3786	14496.4	10888.3	7397.48	3710.21
24.3415	18527.6		24.3842	14512	10886.6	7425.1	3709.45
24.3471	18528.4		24.3898	14501.3	10861.4	7457.75	3713.26
24.3527	18543.4		24.3954	14492	10843.8	7420.53	3725.94
24.3582	18535.1		24.401	14490.5	10855.3	7368.17	3748.6
24.3638	18530.8		24.4066	14483.1	10869.6	7404.37	3761.07
24.3693	18550.6		24.4122	14500.5	10851.7	7448.52	3724.19
24.3749	18558.3		24.4178	14483.1	10858.6	7411.96	3750.63
24.3804	18533.7		24.4234	14470.5	10857.7	7364.54	3759.21
24.386	18515.2		24.4291	14463.9	10843.8	7407.94	3737.76
24.3915	18517.4		24.4347	14470.1	10858.2	7443.85	3702.19
24.3971	18538.3		24.4403	14481.2	10865.2	7449.14	3697.51
24.4027	18548.7		24.4459	14480.7	10828.4	7460.74	3719.96
24.4082	18543.2		24.4515	14479.9	10815.7	7430.14	3695.91
24.4138	18533.1		24.4571	14476	10835.3	7454.08	3676.25
24.4193	18522.4		24.4627	14473.9	10842	7429.29	3697.02
24.4249	18520.1		24.4683	14482.2	10840.7	7396.32	3700.96
24.4304	18545.2		24.4739	14478.2	10852.6	7358.85	3697.98
24.436	18563.8		24.4796	14479.7	10866.9	7329.18	3706.02
24.4415	18546.3		24.4852	14502.9	10870.4	7333.78	3705.95
24.4471	18515.3		24.4908	14504	10880.1	7349.63	3696.3
24.4527	18509.2		24.4964	14484.3	10888.8	7381.72	3689.78
24.4582	18525.3		24.502	14482.3	10848	7365.2	3712.2
24.4638	18531.4		24.5076	14489.3	10836.8	7389.48	3716.39
24.4693	18529.6		24.5132	14489.1	10865.1	7395.57	3693.74
24.4749	18538.5		24.5188	14486.3	10868.8	7386.05	3677.89
24.4804	18541.4		24.5245	14487.7	10841.6	7383.57	3686.21
24.486	18534.1		24.5301	14489.1	10846.7	7328.03	3699.55
24.4916	18531.9		24.5357	14485.4	10888.6	7333.41	3695.27
24.4971	18540.6		24.5413	14475.3	10882.5	7369.87	3701.47
24.5027	18566.4		24.5469	14479.3	10866.5	7387.64	3699.21
24.5082	18556.5		24.5525	14478	10833.6	7383.65	3699.15
24.5138	18558.3		24.5581	14484.7	10833.1	7408.89	3722.27
24.5193	18566.1		24.5637	14494.4	10867.9	7414.95	3737.46
24.5249	18559.2		24.5693	14474.7	10860.1	7340.25	3719.35
24.5304	18559.9		24.575	14477.3	10879.7	7355.76	3714.15
24.536	18558		24.5806	14469.5	10881.5	7435.01	3688.39
24.5416	18539		24.5862	14487.2	10873.4	7445.95	3698.79
24.5471	18553.1		24.5918	14490.4	10856.9	7389.44	3734.28
24.5527	18548.9		24.5974	14479.8	10862.4	7350.61	3739.43
24.5582	18549.7		24.603	14487	10890.3	7359.95	3710.61
24.5638	18556.7		24.6086	14488.6	10890.1	7384.65	3696.69
24.5693	18514.6		24.6142	14476.2	10871.8	7393.19	3721.51
24.5749	18516.5		24.6198	14465.2	10839.9	7348.08	3737.56
24.5804	18535.1		24.6255	14488	10828.6	7318.85	3736.61
24.586	18516.4		24.6311	14506.3	10844.3	7317.3	3731.67
24.5916	18535.2		24.6367	14496	10877	7344.53	3731.81
24.5971	18559.6		24.6423	14485	10884.3	7382.97	3726.93
24.6027	18541.9		24.6479	14480.6	10853.7	7376.65	3710.42
24.6082	18554.4		24.6535	14463.1	10859.2	7339.8	3709.36
24.6138	18530.9		24.6591	14481.1	10864.5	7362.13	3725.9
24.6193	18528		24.6647	14483.5	10854.5	7391.31	3703.35
24.6249	18525.2		24.6703	14474.6	10848.7	7378.53	3701.91
24.6304	18533.9		24.676	14482.1	10874.6	7378.08	3718.21
24.636	18548.5		24.6816	14485.9	10894.6	7370.3	3718.2
24.6416	18547.3		24.6872	14475.5	10875.4	7299.79	3716.35
24.6471	18560.1		24.6928	14491.4	10878.4	7275.05	3702.09
24.6527	18541.7		24.6984	14505.2	10876.8	7306.79	3705.3
24.6582	18522.9		24.704	14490.5	10882	7348.57	3698.38
24.6638	18527.4		24.7096	14479.6	10892.8	7349.17	3717.51
24.6694	18552.2		24.7153	14482.6	10872.9	7336.51	3713.11
24.6749	18566.2		24.7209	14485.8	10857.1	7364.16	3698.71
24.6805	18547.5		24.7265	14485.3	10869.6	7392.86	3724.72
24.686	18529.8		24.7321	14481.7	10833.9	7357.99	3704.62
24.6916	18534		24.7377	14487.6	10828.6	7348.69	3709.3
24.6971	18543.9		24.7433	14486.6	10840.4	7317.67	3695.17
24.7027	18546		24.7489	14499.2	10853.6	7295.08	3690.12
24.7082	18537.6		24.7545	14509.3	10875.6	7321.91	3700.66
24.7138	18538.7		24.7601	14501.7	10881.1	7348.14	3703.37
24.7193	18553.7		24.7658	14492.5	10855.2	7348.71	3704.42
24.7249	18536.1		24.7714	14484.5	10842.1	7366.53	3712.66
24.7305	18545.9		24.777	14485.5	10845.9	7330.55	3710.77
24.736	18555.7		24.7826	14491.4	10875.1	7351.42	3703.57
24.7416	18548.3		24.7882	14496.8	10893.1	7381.7	3720.61
24.7471	18542.6		24.7938	14484.7	10871.1	7339.51	3708.7
24.7527	18541		24.7994	14472.1	10836.1	7316.19	3701.66
24.7582	18538.9		24.805	14484.3	10844.3	7336.71	3746.51
24.7638	18557.6		24.8106	14495	10890.4	7281.96	3744.82
24.7694	18559.1		24.8163	14487.4	10889.3	7314.32	3720.53
24.7749	18555.2		24.8219	14489.4	10889.4	7333.96	3722.39
24.7805	18552.2		24.8275	14481.4	10872.3	7315.38	3737.62
24.786	18550.5		24.8331	14487.9	10873.3	7331.06	3719.22
24.7916	18567.3		24.8387	14505.3	10883.2	7364.76	3702.84
24.7971	18588.4		24.8443	14495.8	10863.3	7381.35	3716.71
24.8027	18561.4		24.8499	14484.8	10857.4	7397.45	3718.37
24.8083	18550.9		24.8555	14505.6	10870	7353.27	3745.16
24.8138	18568.9		24.8611	14490.7	10873.8	7398.8	3712.36
24.8194	18560		24.8668	14483.3	10865.8	7399.18	3685.74
24.8249	18539.2		24.8724	14479.7	10855.7	7335.28	3696.65
24.8305	18554.7		24.878	14477.4	10857.7	7302.45	3724.1
24.836	18540.9		24.8836	14477.6	10877.7	7327.68	3733.47
24.8416	18533.6		24.8892	14456.4	10895.6	7367.94	3711.22
24.8471	18529.4		24.8948	14461.3	10884.2	7365.5	3717.32
24.8527	18533.7		24.9004	14492.9	10867.9	7321.5	3723.91
24.8583	18539.1		24.9061	14496.3	10879.4	7320.57	3729.62
24.8638	18537.5		24.9117	14472.4	10880.4	7344.47	3728.53
24.8694	18543.3		24.9173	14469.7	10864.3	7362.66	3707.26
24.8749	18535.5		24.9229	14481.8	10867.6	7361.84	3695.63
24.8805	18518.8		24.9285	14473.5	10884.6	7338.7	3722.03
24.886	18529.7		24.9341	14480.3	10881.5	7364.37	3729.99
24.8916	18543.7		24.9397	14469.8	10862.1	7417.07	3720.03
24.8971	18541.5		24.9453	14457.4	10848.6	7411.65	3743.03
24.9027	18550.6		24.9509	14485.4	10860.7	7376.48	3740.14
24.9083	18569.5		24.9566	14511.8	10874.2	7353.21	3722.64
24.9138	18565.6		24.9622	14491.1	10879.9	7325.11	3723.55
24.9194	18548.3		24.9678	14479	10892.1	7318.14	3718.52
24.9249	18540.4		24.9734	14507.3	10886.6	7388.28	3744.68
24.9305	18536.4		24.979	14472.5	10888.6	7396.82	3769.6
24.936	18534.7		24.9846	14459.5	10872.3	7372.5	3746.64
24.9416	18541.2		24.9902	14475.7	10851.6	7356.38	3709.02
24.9472	18534.3		24.9958	14491.9	10858.7	7377.52	3699.93
24.9527	18526.5		25.0014	14493.3	10875.2	7382.89	3720.12
24.9583	18519.3		25.0071	14482.6	10873.2	7320.71	3737.06
24.9638	18533		25.0127	14494.4	10867.1	7293.55	3725.64
24.9694	18538.5		25.0183	14503.9	10825.2	7314.65	3719
24.9749	18533.8		25.0239	14496.4	10814.4	7342.96	3712.02
24.9805	18554.5		25.0295	14491.9	10852.2	7370.32	3728.93
24.986	18532.6		25.0351	14486.9	10867.3	7381.32	3725.82
24.9916	18526.7		25.0407	14483.2	10844.9	7363.29	3715.84
24.9972	18512.4		25.0463	14495.8	10844	7371.85	3741.93
25.0027	18515.4		25.052	14502.4	10854.7	7443.22	3732.08
25.0083	18538.5		25.0576	14487.3	10831.1	7426.47	3721.58
25.0138	18537.2		25.0632	14497.4	10837.5	7351.5	3723.84
25.0194	18518.9		25.0688	14510.8	10837	7342.44	3736.3
25.0249	18507		25.0744	14506.8	10849.6	7332.31	3722.58
25.0305	18518.3		25.08	14505.4	10880.3	7288.18	3715.24
25.036	18512.5		25.0856	14514.8	10874.8	7331.34	3732.3
25.0416	18521.9		25.0912	14513.2	10853.6	7407.16	3706.73
25.0472	18557.2		25.0968	14505.4	10878.9	7307.82	3713.17
25.0527	18563.3		25.1025	14511	10932.6	7399.47	3713.06
25.0583	18546.3		25.1081	14525.5	10889.5	7366.82	3736.45
25.0638	18541.1		25.1137	14498.2	10843.9	7299.78	3747.62
25.0694	18573.1		25.1193	14479.6	10873.7	7371.14	3738.51
25.0749	18579.4		25.1249	14517.3	10887.1	7407.48	3747.03
25.0805	18555.9		25.1305	14518.7	10860.6	7365.59	3740.87
25.0861	18554.6		25.1361	14478.6	10882.8	7377.71	3698.51
25.0916	18564.4		25.1417	14475.1	10897.3	7409.27	3679.99
25.0972	18545.4		25.1473	14508.2	10880.8	7386.86	3710.47
25.1027	18556.1		25.153	14532.6	10849.9	7367.27	3737.37
25.1083	18564.1		25.1586	14507.8	10843.8	7381.84	3722.51
25.1138	18553		25.1642	14470.5	10853.7	7405.07	3695.33
25.1194	18524.9		25.1698	14484.8	10846.2	7430.84	3694.99
25.1249	18517		25.1754	14500.6	10872.3	7415.98	3710.92
25.1305	18553.6		25.181	14517.9	10886.9	7379.88	3723.27
25.1361	18545.6		25.1866	14521.8	10890.9	7426.42	3716.26
25.1416	18545.6		25.1922	14512.4	10887.3	7423.67	3704.01
25.1472	18538.8		25.1979	14493.9	10860	7351.05	3698.55
25.1527	18524.6		25.2035	14479.4	10838.6	7328.47	3691.83
25.1583	18533		25.2091	14484.2	10854.4	7364.24	3682.36
25.1638	18543.7		25.2147	14488.6	10846.1	7401.28	3691.64
25.1694	18526.4		25.2203	14485.9	10833.1	7354.94	3725.15
25.1749	18553.2		25.2259	14489.3	10852.5	7342.73	3743.92
25.1805	18551.8		25.2315	14484.9	10880.2	7404.77	3720.91
25.1861	18527.4		25.2371	14489.5	10896.1	7408.85	3726.68
25.1916	18535.4		25.2428	14500.7	10908.7	7322.77	3745.66
25.1972	18568		25.2484	14496.3	10907.2	7276.08	3721.7
25.2027	18573.5		25.254	14508.2	10875.3	7300.21	3757.93
25.2083	18550.9		25.2596	14509.3	10867.8	7361.83	3756.1
25.2138	18538.1		25.2652	14503.8	10874.7	7394.13	3724.91
25.2194	18557.5		25.2708	14503.7	10834.3	7351.72	3718.73
25.2249	18573		25.2764	14508.8	10830.3	7330.47	3726.14
25.2305	18566		25.282	14503.3	10862	7344.07	3726.69
25.2361	18563.4		25.2876	14493.6	10832.5	7324.67	3734.14
25.2416	18579.4		25.2933	14507.1	10823.2	7340.97	3740.23
25.2472	18578.4		25.2989	14508.5	10846.6	7361.24	3728.54
25.2527	18548.6		25.3045	14503.7	10853	7375.59	3728.79
25.2583	18559.2		25.3101	14494.2	10851.6	7387.26	3745.1
25.2638	18566.3		25.3157	14496.3	10845.2	7370.24	3747.2
25.2694	18560.7		25.3213	14503.8	10839.8	7317.73	3728.39
25.275	18561.6		25.3269	14500.8	10852.1	7297.44	3723.93
25.2805	18536.3		25.3325	14499	10860.7	7353.3	3738.45
25.2861	18524.8		25.3381	14484.5	10842.6	7383.83	3717.39
25.2916	18514.9		25.3438	14481.6	10841.4	7398.11	3721.3
25.2972	18516		25.3494	14493.2	10862.6	7350.11	3730.02
25.3027	18533.1		25.355	14487.2	10882.8	7307.82	3724.38
25.3083	18546		25.3606	14479	10871.9	7307.29	3715.81
25.3138	18541.1		25.3662	14494.6	10841.4	7327.25	3709.83
25.3194	18535.6		25.3718	14504.7	10846.8	7386.81	3709.7
25.325	18541		25.3774	14503.4	10878.2	7408.5	3723.3
25.3305	18534.7		25.383	14498.5	10863.1	7361.19	3722.76
25.3361	18532.9		25.3886	14504.4	10853.2	7395.09	3719.66
25.3416	18543.1		25.3943	14516.1	10873.3	7421.82	3730.93
25.3472	18544.9		25.3999	14512.4	10885.5	7364.85	3740.71
25.3527	18534		25.4055	14504	10879.6	7334.95	3727.77
25.3583	18533.4		25.4111	14513.1	10874.9	7391.61	3715.77
25.3638	18536.7		25.4167	14509.1	10865.3	7415.02	3739.35
25.3694	18557.2		25.4223	14497.5	10906	7308.88	3739.59
25.375	18559.5		25.4279	14485.7	10908.7	7302.27	3726.79
25.3805	18539.2		25.4336	14466.3	10883.4	7368.2	3736.37
25.3861	18536.5		25.4392	14452.2	10864.6	7375.3	3753.39
25.3916	18556.3		25.4448	14469.4	10861.5	7345.41	3745.31
25.3972	18555.4		25.4504	14497.3	10877.7	7338.19	3734.39
25.4027	18543.2		25.456	14487.5	10869.5	7337.45	3754.69
25.4083	18543.5		25.4616	14485.8	10840.9	7388.17	3744.15
25.4139	18568.1		25.4672	14498.9	10868.2	7404.89	3745.3
25.4194	18568.5		25.4728	14493.6	10912	7351.96	3736.91
25.425	18549.2		25.4784	14492.5	10911.3	7292.37	3728.35
25.4305	18559.6		25.484	14505.8	10878.5	7300.96	3728.97
25.4361	18529.8		25.4897	14504.1	10865.3	7358.98	3718.91
25.4416	18530.1		25.4953	14500.6	10890.1	7360.98	3726.48
25.4472	18527.9		25.5009	14494.8	10908.5	7294.69	3738.26
25.4528	18543.7		25.5065	14493.4	10904	7296.92	3746.4
25.4583	18565.6		25.5121	14491.4	10877.3	7338.43	3749.97
25.4639	18554.2		25.5177	14492.2	10884.2	7396	3727.78
25.4694	18543.2		25.5233	14486.6	10897.3	7428.7	3694.65
25.475	18533.1		25.5289	14484.2	10877.4	7400.72	3700.67
25.4805	18530		25.5346	14506.8	10887.3	7396.13	3736.08
25.4861	18522.7		25.5402	14486.1	10859.4	7412.56	3733.03
25.4916	18522.6		25.5458	14489.2	10853.9	7356.2	3707.82
25.4972	18525.4		25.5514	14495.8	10872.9	7287.79	3712.42
25.5027	18528.3		25.557	14485.8	10888.2	7290.57	3730.53
25.5083	18554		25.5626	14479.2	10878	7362.08	3745.94
25.5139	18552.9		25.5682	14489.3	10858.4	7388.88	3745.64
25.5194	18547		25.5738	14499	10866.5	7322.13	3711
25.525	18544.3		25.5795	14487.9	10875.8	7354.36	3713.93
25.5305	18539		25.5851	14488.8	10884.2	7403.34	3738.51
25.5361	18531.2		25.5907	14500.7	10894.3	7409.34	3725.49
25.5417	18521.8		25.5963	14513.6	10873.7	7404.04	3710.53
25.5472	18515.6		25.6019	14503.4	10848.6	7404.18	3717.18
25.5528	18531.1		25.6075	14483.8	10848.9	7371.54	3717.27
25.5583	18547.1		25.6131	14493.8	10848.9	7325.17	3717.92
25.5639	18528.8		25.6187	14495.8	10863.2	7353.67	3736.76
25.5694	18516.4		25.6243	14498.9	10867.5	7337.22	3720.84
25.575	18534.3		25.63	14496.4	10858.6	7326.82	3733.11
25.5805	18541.6		25.6356	14496.8	10852	7369.98	3711.71
25.5861	18548.1		25.6412	14488	10859.7	7368.97	3699.39
25.5917	18555		25.6468	14476.8	10866.6	7309.05	3720.13
25.5972	18554.3		25.6524	14490.1	10856	7298.73	3710.45
25.6028	18545.7		25.658	14498.1	10854.7	7338.6	3749.08
25.6083	18547.5		25.6636	14495.5	10872.2	7440.84	3736.83
25.6139	18560.4		25.6692	14496.2	10847.5	7362.99	3727.21
25.6194	18560.7		25.6748	14498.2	10845.4	7309.55	3737.89
25.625	18555		25.6805	14502	10870.8	7337.2	3752.83
25.6305	18544.9		25.6861	14499.2	10883.5	7348.32	3754.33
25.6361	18540.2		25.6917	14482.2	10880.3	7359.53	3746.35
25.6416	18529.7		25.6973	14475.7	10847.2	7350.6	3748.79
25.6472	18530.8		25.7029	14491.7	10824	7353.72	3713.13
25.6528	18554		25.7085	14513.3	10852.1	7335.15	3696.58
25.6583	18553.1		25.7141	14513.2	10871.2	7310.42	3719.5
25.6639	18533.4		25.7197	14484.4	10879.8	7299.4	3731.4
25.6694	18542.2		25.7254	14475.6	10894.6	7329.1	3711.04
25.675	18563.5		25.731	14503.9	10888.6	7374.22	3702.99
25.6806	18565.1		25.7366	14511.4	10868.6	7364.01	3723.68
25.6861	18553.9		25.7422	14509.7	10870.5	7370.22	3714.69
25.6917	18557.8		25.7478	14489	10862.1	7395.33	3697.05
25.6972	18571.3		25.7534	14491.5	10853.7	7402.27	3697
25.7028	18556.1		25.759	14498.2	10868.1	7400.16	3725.78
25.7083	18539.8		25.7646	14489	10869.4	7377.34	3753.39
25.7139	18529.3		25.7703	14485.3	10861.3	7346.08	3752.84
25.7194	18529.3		25.7759	14490.1	10881.7	7355.42	3737.13
25.725	18531.8		25.7815	14490	10852.2	7349.29	3711.13
25.7306	18531.1		25.7871	14490.3	10864.6	7346.81	3707.62
25.7361	18547.8		25.7927	14482.1	10919.5	7367.92	3719.06
25.7417	18539.1		25.7983	14489.5	10928.4	7358	3722.9
25.7472	18540.5		25.8039	14510.5	10915	7357.99	3713.85
25.7528	18550.1		25.8095	14509.5	10900.7	7404.28	3712.34
25.7583	18542.9		25.8151	14493.3	10864.1	7412.17	3729.09
25.7639	18516.2		25.8208	14501.2	10890.1	7374.98	3737.46
25.7694	18498.6		25.8264	14493	10877.1	7374.16	3734.35
25.775	18519.8		25.832	14490.9	10890.8	7385.97	3716.03
25.7806	18535.9		25.8376	14492.5	10911.4	7364.96	3731.05
25.7861	18539.4		25.8432	14490.6	10897.4	7370.04	3751.94
25.7917	18540.9		25.8488	14496.4	10875.2	7421.09	3747.34
25.7972	18541.8		25.8544	14502.4	10878.5	7428.85	3745.53
25.8028	18541.3		25.86	14492.6	10883.5	7379.07	3735.64
25.8083	18543.4		25.8656	14509.7	10849.4	7360.81	3716.94
25.8139	18541.1		25.8713	14517.6	10859.6	7368.26	3718.64
25.8194	18522.7		25.8769	14501.9	10908.8	7327.16	3724.41
25.825	18549.4		25.8825	14495.7	10905.5	7301.74	3723.81
25.8306	18537.7		25.8881	14498.4	10857.1	7366.02	3721.95
25.8361	18522.4		25.8937	14482.2	10843.2	7400.16	3723.76
25.8417	18555		25.8993	14467.2	10862.9	7325.3	3736.17
25.8472	18527.8		25.9049	14482.7	10888.8	7375.81	3751.68
25.8528	18550.5		25.9105	14509.3	10851.5	7368.87	3757.41
25.8583	18546.2		25.9161	14510.6	10850.7	7349.55	3742.34
25.8639	18519.3		25.9218	14518.3	10859.1	7373.71	3719.8
25.8695	18510		25.9274	14518.5	10870.4	7379.16	3718.93
25.875	18527.3		25.933	14499.9	10884.1	7366.28	3726.54
25.8806	18545.4		25.9386	14511.7	10849.5	7371.37	3716.1
25.8861	18541.1		25.9442	14506.9	10894.7	7318.45	3728.74
25.8917	18551.7		25.9498	14506.9	10902.8	7381.58	3721.86
25.8972	18556.1		25.9554	14499.7	10903.1	7389.82	3725.33
25.9028	18553.4		25.9611	14495.6	10898.4	7330.89	3726.59
25.9083	18552.1		25.9667	14504.7	10879.8	7324.7	3731.61
25.9139	18551.2		25.9723	14507.7	10871	7332.17	3744.2
25.9195	18544.7		25.9779	14500	10869.6	7296.04	3740.28
25.925	18536.8		25.9835	14511.6	10849.9	7336.7	3743.91
25.9306	18549.9		25.9891	14525.9	10836.2	7344.47	3723.96
25.9361	18545.6		25.9947	14515.5	10863.1	7332.18	3701.33
25.9417	18530.7		26.0003	14506.9	10881.5	7332.48	3707.05
25.9472	18530.3		26.0059	14515.4	10889.7	7352.72	3723.45
25.9528	18543.3		26.0115	14510.4	10884.8	7353.23	3720.02
25.9583	18545.8		26.0172	14483.6	10855.3	7333.4	3702.09
25.9639	18531.5		26.0228	14481.8	10870.5	7361.58	3705.98
25.9695	18545.5		26.0284	14507.1	10902	7344.09	3755.11
25.975	18560.4		26.034	14523.2	10879.6	7308.98	3750.29
25.9806	18550.4		26.0396	14508.2	10882.2	7316.51	3744.02
25.9861	18536.2		26.0452	14498.6	10907.5	7344.95	3728.92
25.9917	18537.1		26.0508	14503.6	10903.2	7362.64	3711.41
25.9972	18540.6		26.0565	14500.7	10897.1	7360.8	3723.89
26.0028	18539.6		26.0621	14505.2	10906.6	7322.39	3714.23
26.0084	18535.3		26.0677	14512.7	10874.2	7292.27	3712.87
26.0139	18548.1		26.0733	14505.4	10879.8	7335.01	3699.34
26.0195	18538		26.0789	14532.6	10886.5	7379.15	3706.02
26.025	18539.2		26.0845	14547.8	10903.5	7381.83	3708.08
26.0306	18567.9		26.0901	14541.1	10893.2	7380.39	3714.65
26.0361	18548		26.0957	14546	10864.7	7381.93	3735.78
26.0417	18531.5		26.1013	14535.5	10898.7	7361.18	3729.19
26.0472	18526.9		26.107	14525.2	10888.3	7386.1	3734.16
26.0528	18556		26.1126	14545.3	10919.5	7487.81	3729.39
26.0584	18558.9		26.1182	14543.3	10890.8	7495.23	3731.77
26.0639	18529.3		26.1238	14542.1	10866.7	7404.5	3731.75
26.0695	18525.8		26.1294	14546	10916.7	7353.82	3732
26.075	18546.4		26.135	14539	10955.2	7380.04	3729.28
26.0806	18570		26.1406	14539.3	10922.3	7413.03	3719.13
26.0861	18556.6		26.1462	14538	10903.8	7416.72	3741.4
26.0917	18550.8		26.1518	14531.6	10924.6	7341.82	3754.1
26.0972	18550.8		26.1575	14517.5	10903.2	7333.03	3751.91
26.1028	18546		26.1631	14505.4	10880.6	7371.32	3759.92
26.1084	18546.9		26.1687	14513	10886.5	7354.9	3764.23
26.1139	18541.2		26.1743	14511.6	10893.6	7324.36	3763.85
26.1195	18550.8		26.1799	14492.9	10884.8	7359.59	3770.64
26.125	18573		26.1855	14514	10874	7398.1	3762.65
26.1306	18584.9		26.1911	14515.9	10900.6	7396.35	3770.05
26.1361	18574.2		26.1967	14490.4	10914.2	7310.97	3776.42
26.1417	18568.5		26.2023	14488.5	10906.4	7290.84	3775.4
26.1472	18598.4		26.208	14502.8	10889.4	7339.78	3764.75
26.1528	18625.6		26.2136	14516.1	10863.8	7372.39	3741.81
26.1584	18587		26.2192	14521.8	10843	7403.01	3748.17
26.1639	18564.3		26.2248	14509	10851.7	7426.6	3801.98
26.1695	18591.4		26.2304	14516.3	10871.1	7351.78	3785.9
26.175	18615		26.236	14510.5	10868.2	7354.92	3738.42
26.1806	18595.4		26.2416	14499.3	10855.9	7344.6	3738.93
26.1862	18567.3		26.2473	14494.4	10865	7332.07	3753.93
26.1917	18576.3		26.2529	14490.9	10864.7	7357.78	3765.05
26.1973	18591		26.2585	14493.2	10853.4	7357.47	3759.05
26.2028	18571.7		26.2641	14508.5	10872.3	7336.34	3715.46
26.2084	18537		26.2697	14515.9	10870.5	7400.05	3721.4
26.2139	18538.4		26.2753	14513.4	10876.7	7428.99	3748.28
26.2195	18561.4		26.2809	14511.2	10874.9	7349.08	3730.97
26.225	18556.9		26.2865	14494.7	10882.5	7331.45	3712.18
26.2306	18555.5		26.2921	14489.2	10896.6	7367.05	3713.88
26.2361	18551.8		26.2978	14498	10887.8	7389.02	3722.16
26.2417	18564.6		26.3034	14488.7	10876.2	7405.44	3726.25
26.2473	18568.7		26.309	14483.2	10887.9	7338.22	3705.59
26.2528	18560.4		26.3146	14487.6	10848.1	7336.94	3705.43
26.2584	18554.7		26.3202	14511.2	10876.8	7373.94	3723.25
26.2639	18545.8		26.3258	14508.5	10905.9	7358.38	3760.72
26.2695	18545.1		26.3314	14505.3	10918.6	7295.14	3765
26.275	18550.3		26.337	14508.2	10920.2	7279.88	3742.46
26.2806	18565.2		26.3426	14490.7	10892.5	7303.35	3738.76
26.2861	18555.6		26.3483	14485.4	10881.8	7275.41	3727.53
26.2917	18537.1		26.3539	14488.6	10869.5	7306.26	3727.61
26.2973	18532.3		26.3595	14511.8	10871.1	7304.88	3722.87
26.3028	18524.8		26.3651	14507.6	10865.8	7311.29	3711.15
26.3084	18556.8		26.3707	14488.3	10864.2	7305.47	3729.15
26.3139	18570		26.3763	14494.8	10881.1	7340.06	3746.88
26.3195	18561.8		26.3819	14515.6	10877.2	7392.39	3742.3
26.3251	18552.8		26.3875	14518	10838	7330.81	3758.51
26.3306	18561.5		26.3931	14511.1	10844	7329.62	3755.33
26.3362	18588.2		26.3988	14501.3	10859.5	7407.74	3729.08
26.3417	18599.2		26.4044	14520.9	10869.3	7413.72	3734.14
26.3473	18571.9		26.41	14535.7	10869.8	7345.05	3738.83
26.3528	18549.9		26.4156	14522.7	10886.4	7302.58	3715.28
26.3584	18541.6		26.4212	14517.3	10882.1	7338.08	3702.96
26.3639	18550.6		26.4268	14524.3	10838.3	7416.3	3707.74
26.3695	18568.8		26.4324	14496.9	10877	7445.29	3687.6
26.3751	18570.4		26.438	14487.4	10923.2	7366.62	3712.79
26.3806	18553.2		26.4437	14502.1	10899.7	7342.14	3705.22
26.3862	18545.3		26.4493	14508.8	10870.1	7376.71	3703.16
26.3917	18543.4		26.4549	14513.4	10872.3	7367.2	3717.2
26.3973	18550.5		26.4605	14511.5	10873.7	7349.55	3718.83
26.4028	18552.8		26.4661	14492.5	10863.5	7367.14	3710.47
26.4084	18552.6		26.4717	14491	10866.1	7353.14	3711.34
26.4139	18550.7		26.4773	14504.5	10872	7412.26	3753
26.4195	18526.8		26.4829	14506.8	10888.6	7388.8	3741.3
26.4251	18531.7		26.4886	14504	10869.4	7355.19	3725.18
26.4306	18538.4		26.4942	14492.4	10853.6	7320.99	3728.47
26.4362	18531.4		26.4998	14485.1	10867.7	7330.07	3744.03
26.4417	18541.2		26.5054	14496.7	10873.1	7388.78	3743.48
26.4473	18555.2		26.511	14508.3	10863	7384.63	3707.5
26.4528	18545.8		26.5166	14510.1	10864.7	7395.56	3717.79
26.4584	18554.7		26.5222	14501.6	10871.6	7384.68	3724.5
26.464	18560.6		26.5278	14499.3	10888.2	7356.77	3723.62
26.4695	18554.4		26.5334	14492.7	10887.5	7353.11	3720.94
26.4751	18556.8		26.539	14493.9	10883.7	7354.24	3730.65
26.4806	18562.7		26.5447	14506.7	10902.4	7332.33	3746.84
26.4862	18562.5		26.5503	14502.9	10908.7	7312.77	3738.69
26.4917	18558.8		26.5559	14492.1	10878.6	7321.74	3716.57
26.4973	18540.8		26.5615	14494.7	10874.4	7372.48	3718.53
26.5028	18533.7		26.5671	14511.2	10897.1	7400.03	3738.6
26.5084	18542.1		26.5727	14522.5	10917	7351.34	3750.95
26.514	18534.8		26.5783	14521.4	10921.3	7313.77	3746.24
26.5195	18539.2		26.584	14504.5	10906.9	7342.74	3749.87
26.5251	18556.3		26.5896	14489.2	10895.7	7380.93	3769.96
26.5306	18544		26.5952	14503.8	10912.3	7384.36	3761.48
26.5362	18549.7		26.6008	14507.7	10898	7336.56	3718.17
26.5417	18563.7		26.6064	14509.9	10892	7341.43	3701.11
26.5473	18546		26.612	14512.5	10912.5	7369.61	3724.64
26.5528	18536.1		26.6176	14513.1	10908.6	7420.71	3730.03
26.5584	18548.2		26.6232	14496.9	10883.9	7382.06	3724.47
26.564	18549.2		26.6288	14481.3	10879.6	7337.35	3717.84
26.5695	18539.6		26.6345	14499.2	10896.8	7477.76	3688.72
26.5751	18545.4		26.6401	14506	10927.4	7445.24	3723.62
26.5806	18548		26.6457	14511.9	10883.8	7438.89	3733.76
26.5862	18544.9		26.6513	14519.6	10898.6	7343.9	3715.5
26.5917	18539.4		26.6569	14534	10939.9	7341.07	3715.39
26.5973	18545.7		26.6625	14529.1	10939.7	7386.41	3738.6
26.6029	18559.6		26.6681	14513	10927.5	7310.53	3751.48
26.6084	18556.9		26.6737	14525	10926.9	7252.27	3737.78
26.614	18552.3		26.6793	14534.1	10922.7	7298.44	3722.01
26.6195	18558.8		26.685	14528.2	10931.5	7330.35	3731.61
26.6251	18570.5		26.6906	14513.2	10920	7352.84	3753.08
26.6306	18569.8		26.6962	14511.4	10899.8	7354.29	3742.27
26.6362	18559.1		26.7018	14521.8	10883.2	7330.58	3741.5
26.6417	18551.8		26.7074	14531.6	10894.5	7324.36	3748.55
26.6473	18543.5		26.713	14529.9	10922.4	7339.7	3730.9
26.6529	18527.1		26.7186	14522.5	10916.8	7339.44	3739.43
26.6584	18519		26.7242	14546.6	10940.6	7370.49	3732.35
26.664	18540.9		26.7298	14535.8	10939.3	7372.41	3707.93
26.6695	18555.6		26.7355	14548.8	10908	7388.81	3710.81
26.6751	18547.9		26.7411	14563.6	10881.5	7381.32	3723.01
26.6806	18545.1		26.7467	14556.6	10920.3	7364.88	3721.27
26.6862	18548.1		26.7523	14564.6	10977.8	7423.75	3732.89
26.6917	18542.8		26.7579	14574.9	10966.6	7500.33	3746.96
26.6973	18546.4		26.7635	14550.9	10994.2	7481.3	3702.55
26.7029	18542.9		26.7691	14556.5	11012.9	7490.61	3710.75
26.7084	18554.7		26.7748	14573.9	11056.4	7439.47	3745.41
26.714	18578.9		26.7804	14589.5	11043.8	7414.32	3768.39
26.7195	18574		26.786	14595.3	11038	7441.49	3763.9
26.7251	18546.6		26.7916	14604.8	11086.6	7469.72	3738.57
26.7306	18538.4		26.7972	14631.7	11101	7485.05	3730.94
26.7362	18546.5		26.8028	14645.5	11098.6	7449.06	3761.67
26.7417	18553.3		26.8084	14667.8	11043.5	7453.37	3788.36
26.7473	18555.4		26.814	14707.8	11034.3	7474.02	3795.11
26.7529	18563.4		26.8196	14739.7	11077.1	7478.64	3803.55
26.7584	18564.8		26.8253	14757.1	11089.9	7472.93	3800.87
26.764	18544		26.8309	14774.1	11067.6	7476.93	3778.61
26.7695	18551.7		26.8365	14789.2	11090.4	7492.08	3769.62
26.7751	18557.3		26.8421	14793.8	11145.1	7513.21	3792.65
26.7806	18557.8		26.8477	14805.2	11125.1	7545.93	3814.39
26.7862	18557.8		26.8533	14803.7	11166	7519.38	3805.45
26.7918	18563.4		26.8589	14772.2	11195.8	7507.14	3789.28
26.7973	18572.3		26.8645	14748.1	11253.3	7544.46	3783.06
26.8029	18570.5		26.8701	14742.2	11267.7	7594.7	3793.51
26.8084	18585.7		26.8758	14714.6	11195.6	7623.24	3816.63
26.814	18608.2		26.8814	14668.4	11188.6	7617.02	3840.78
26.8195	18595.4		26.887	14670.3	11201.8	7603.6	3858.67
26.8251	18580.1		26.8926	14688.4	11173.6	7655.89	3845.28
26.8306	18605.2		26.8982	14646.9	11127.3	7621.3	3888.77
26.8362	18637.4		26.9038	14603.5	11088.2	7571.27	3898.27
26.8418	18636		26.9094	14596.8	11055	7581.02	3891.86
26.8473	18642.6		26.915	14594.1	11037	7598.34	3939.94
26.8529	18686.2		26.9206	14582	11031.4	7600.17	3969.84
26.8584	18718.4		26.9263	14575.3	11009.9	7607.86	3950.69
26.864	18734.5		26.9319	14563.8	11008.4	7565.72	3999.19
26.8695	18751.8		26.9375	14559.8	10991.2	7505.82	4029.03
26.8751	18794.5		26.9431	14554.2	10994.6	7491.71	4008.79
26.8806	18883.8		26.9487	14551.7	11005.4	7527.71	3998.68
26.8862	18899.1		26.9543	14560	10985.2	7538.72	4012.87
26.8918	18912.3		26.9599	14565.2	10953.7	7496.34	4010.32
26.8973	18953.9		26.9656	14550.2	10949.9	7468.12	3991.75
26.9029	18976.3		26.9712	14523.7	10953.8	7460.75	3986.44
26.9084	18954.6		26.9768	14511.9	10922.2	7442.57	3971.18
26.914	18922.7		26.9824	14520.4	10910.4	7410.75	3940.45
26.9195	18903.7		26.988	14513.9	10908.8	7405.9	3924.06
26.9251	18854.8		26.9936	14517.5	10914.8	7429.4	3921.99
26.9306	18792.7		26.9992	14528.3	10932.2	7429.25	3905.53
26.9362	18791.8		27.0048	14510.5	10924.8	7410.39	3873.25
26.9418	18783.9		27.0104	14517.1	10898	7430.25	3860.36
26.9473	18753.1		27.016	14499.6	10891.2	7396.83	3880.52
26.9529	18757.4		27.0217	14507.9	10888	7359.43	3846.92
26.9584	18705.3		27.0273	14520.3	10890.6	7369.1	3799.75
26.964	18677.4		27.0329	14503.9	10907.9	7359.58	3787.94
26.9696	18656.3		27.0385	14490.1	10901.4	7335.74	3790.65
26.9751	18618.8		27.0441	14501.8	10872.7	7363.62	3775.92
26.9807	18578.5		27.0497	14506.9	10883	7384.63	3759.4
26.9862	18580.8		27.0553	14512.5	10875.9	7358.14	3784.02
26.9918	18616.7		27.0609	14510.4	10891.4	7324.44	3797.8
26.9973	18596.5		27.0666	14507.9	10918.2	7317.61	3797.66
27.0029	18574.8		27.0722	14511.3	10927.2	7349.45	3781.71
27.0084	18577.4		27.0778	14519.7	10916	7358.85	3740.15
27.014	18577.6		27.0834	14530.3	10892.2	7354.98	3717.71
27.0195	18565.9		27.089	14532.1	10875.2	7419.89	3746.94
27.0251	18557.5		27.0946	14516.7	10886.8	7450.58	3756.57
27.0307	18566.3		27.1002	14520.9	10865.2	7378.37	3775.21
27.0362	18592.4		27.1058	14552.4	10871.6	7331.29	3750.85
27.0418	18590.7		27.1115	14564.7	10898.5	7383.73	3713.93
27.0473	18544.5		27.1171	14539.4	10898.2	7370.96	3728.6
27.0529	18537.3		27.1227	14512.7	10885.1	7303.17	3757.17
27.0584	18559.9		27.1283	14514.3	10901.3	7343.98	3747.46
27.064	18554		27.1339	14528.1	10922	7388.68	3749.28
27.0696	18537.8		27.1395	14532.3	10895.7	7418.21	3750.02
27.0751	18540		27.1451	14514.5	10891.9	7317.77	3751.74
27.0807	18583.8		27.1507	14518.5	10901.8	7363.66	3748.46
27.0862	18563.5		27.1563	14526.9	10880.8	7432.28	3731.17
27.0918	18521.2		27.162	14528.9	10850.8	7436.38	3734.22
27.0973	18533.5		27.1676	14522.7	10868.8	7442.57	3748.09
27.1029	18568.6		27.1732	14498.1	10905.1	7377.49	3722.85
27.1085	18573.4		27.1788	14518.9	10878	7411.43	3733.23
27.114	18572.4		27.1844	14517.5	10891.6	7332.29	3742.06
27.1196	18563.2		27.19	14522.7	10867.6	7358.13	3718.1
27.1251	18546.3		27.1956	14523.1	10846.9	7433.31	3732.88
27.1307	18532.1		27.2012	14514.1	10849.2	7421.66	3723.66
27.1362	18543.2		27.2068	14519.8	10853.5	7361.22	3690.28
27.1418	18562.1		27.2125	14532.7	10883.3	7342.33	3733.41
27.1473	18550.5		27.2181	14530.8	10908.2	7392.7	3741.14
27.1529	18536.8		27.2237	14523.7	10904.4	7384.97	3733.87
27.1584	18526.9		27.2293	14521.4	10865.1	7367.96	3716.56
27.164	18541.3		27.2349	14520.6	10853.1	7356.91	3727.38
27.1696	18555.9		27.2405	14512.4	10859	7368.11	3749.6
27.1751	18544.9		27.2461	14502.7	10861.7	7408.75	3751.14
27.1807	18527.8		27.2517	14502.4	10880	7414.69	3740.35
27.1862	18539.7		27.2573	14507.5	10893.5	7351.2	3732.66
27.1918	18569.1		27.263	14511.3	10875.9	7333.91	3736.19
27.1973	18554.5		27.2686	14508	10857.3	7370.95	3726.92
27.2029	18545.8		27.2742	14494.7	10833.1	7360.56	3718.54
27.2085	18550.5		27.2798	14492.7	10852.4	7381.61	3715.1
27.214	18552.1		27.2854	14497.3	10891.2	7391.19	3723.9
27.2196	18547.4		27.291	14497.9	10882.8	7319.62	3735.83
27.2251	18544.8		27.2966	14502.2	10851.3	7309.92	3717.92
27.2307	18563.4		27.3023	14504	10845	7371.2	3698.24
27.2362	18543.8		27.3079	14533.3	10864.9	7298.63	3744.9
27.2418	18525.7		27.3135	14543	10873.5	7279.61	3743.24
27.2474	18528.4		27.3191	14525.7	10873	7359.01	3744.19
27.2529	18546.9		27.3247	14516.9	10878.6	7410.83	3762.74
27.2585	18563.6		27.3303	14515.4	10877.3	7370.94	3756.96
27.264	18555.8		27.3359	14511.1	10873.1	7320.83	3738.66
27.2696	18546.9		27.3415	14520.9	10891	7334.65	3716.59
27.2751	18552.3		27.3471	14503	10885.3	7324.75	3698.13
27.2807	18552.5		27.3528	14487.6	10887.5	7357.4	3737.06
27.2862	18543.2		27.3584	14498.2	10862.5	7398.99	3745.95
27.2918	18539.3		27.364	14500.3	10840.9	7357.42	3728.23
27.2974	18553		27.3696	14496.3	10856.8	7300.31	3733.76
27.3029	18571.8		27.3752	14508.1	10873	7336.05	3747.63
27.3085	18562.1		27.3808	14515.5	10868	7387.61	3741.6
27.314	18535.1		27.3864	14519.8	10881.5	7353.58	3728.16
27.3196	18541.1		27.392	14522	10890.4	7343.22	3731.45
27.3251	18551		27.3976	14523.1	10856.8	7387.04	3745.05
27.3307	18546.8		27.4033	14524.4	10842.5	7358.61	3751.94
27.3362	18532.7		27.4089	14513.4	10878.4	7308.46	3746.15
27.3418	18515.8		27.4145	14510.6	10902.1	7337.85	3737.38
27.3474	18546.3		27.4201	14530.1	10879.2	7354.78	3738.67
27.3529	18546.6		27.4257	14521.1	10874.8	7313.96	3744.34
27.3585	18527.5		27.4313	14504.3	10913.8	7395.58	3736.71
27.364	18528.7		27.4369	14517	10915.9	7407.76	3746.82
27.3696	18525.5		27.4425	14524.9	10882.8	7341.37	3739.49
27.3751	18512.9		27.4481	14518.7	10866.9	7341.06	3730.53
27.3807	18523.6		27.4538	14515.9	10862	7370.01	3741.99
27.3863	18516.6		27.4594	14516.7	10860.4	7346.47	3739.21
27.3918	18542.7		27.465	14505.4	10884.8	7346.67	3715.48
27.3974	18563.1		27.4706	14481.9	10885.2	7357.3	3723.64
27.4029	18547		27.4762	14494.8	10881.1	7348.37	3722.19
27.4085	18537.2		27.4818	14508.8	10872.7	7349.2	3729.34
27.414	18557.7		27.4874	14513.7	10886.6	7383.22	3752.25
27.4196	18567		27.4931	14516.1	10886.5	7368.89	3760.28
27.4251	18559.3		27.4987	14520.4	10877.5	7313.86	3747.04
27.4307	18558.4		27.5043	14521.4	10897.5	7334.54	3737.64
27.4363	18553.2		27.5099	14504.8	10882.3	7375.66	3733.57
27.4418	18552.2		27.5155	14505.7	10885.1	7329.74	3730.26
27.4474	18554		27.5211	14513.2	10890.1	7305.88	3730.51
27.4529	18544.4		27.5267	14502.5	10901.5	7302.63	3719.95
27.4585	18535.7		27.5323	14492.5	10893.1	7331.46	3733.23
27.464	18550.1		27.5379	14504.8	10890.1	7365.86	3746.99
27.4696	18568.9		27.5435	14519.3	10907.9	7356.31	3732.56
27.4751	18569		27.5492	14513.7	10899.2	7343.38	3734.79
27.4807	18558.2		27.5548	14508.2	10916.2	7350.31	3719.34
27.4863	18551.1		27.5604	14513.7	10903.8	7392.13	3726.56
27.4918	18549.5		27.566	14528.4	10911.8	7456.7	3745.58
27.4974	18545.5		27.5716	14515.7	10917.4	7369.77	3740.42
27.5029	18536.4		27.5772	14515.3	10903.8	7270.7	3732.94
27.5085	18555.8		27.5828	14532.9	10908.1	7308.65	3737.53
27.514	18568.9		27.5885	14514.3	10917.7	7367.55	3739.14
27.5196	18544.5		27.5941	14512	10898.7	7428.33	3748.85
27.5252	18527.5		27.5997	14528	10927.4	7352.36	3716.48
27.5307	18547.6		27.6053	14526.8	10892.7	7332.97	3706.66
27.5363	18560.3		27.6109	14527.9	10862.8	7349.82	3721.66
27.5418	18556.5		27.6165	14537.5	10890.2	7334.24	3723.36
27.5474	18549.4		27.6221	14541.2	10909.8	7331.02	3707.81
27.5529	18524		27.6277	14528.1	10883.6	7343.97	3707.22
27.5585	18511.9		27.6333	14507.6	10863.4	7310.46	3738.44
27.564	18541.2		27.639	14520.3	10882.1	7292.46	3761.13
27.5696	18572		27.6446	14523.9	10907.7	7289.04	3729.27
27.5752	18556.1		27.6502	14511.4	10889.2	7319.87	3719.98
27.5807	18535.3		27.6558	14511.2	10884.6	7332.92	3745.64
27.5863	18558.2		27.6614	14517.7	10900.4	7297.06	3752.44
27.5918	18575.2		27.667	14518.7	10888.3	7273.8	3727.69
27.5974	18584.3		27.6726	14526	10867.8	7320	3717.16
27.6029	18571.6		27.6782	14531.8	10879.3	7379.34	3738.06
27.6085	18550.9		27.6838	14527	10904.4	7361.94	3732.84
27.614	18562		27.6895	14504.9	10896.3	7340.82	3725.3
27.6196	18548.6		27.6951	14507.5	10889.9	7374.17	3747.32
27.6252	18569.9		27.7007	14519	10903.1	7396.95	3755.74
27.6307	18561		27.7063	14514.8	10910.6	7370.94	3749.34
27.6363	18548.5		27.7119	14508.3	10898	7334.5	3748.94
27.6418	18562.8		27.7175	14506.6	10873.9	7334.35	3723.59
27.6474	18567.3		27.7231	14517.2	10858.4	7401.09	3723.77
27.6529	18554.2		27.7287	14528.3	10892.3	7353.23	3745.01
27.6585	18561.9		27.7343	14537.7	10903.6	7319.57	3720
27.664	18563.5		27.74	14538.2	10901.4	7355.68	3713.7
27.6696	18533		27.7456	14523.5	10901.8	7375.83	3725.08
27.6752	18512.3		27.7512	14505.3	10889.6	7331.45	3712.65
27.6807	18522.1		27.7568	14497	10886.1	7291.7	3724.61
27.6863	18536.9		27.7624	14496.1	10900.8	7339.17	3758.73
27.6918	18545.5		27.768	14510.2	10876.8	7383.08	3748.7
27.6974	18553.4		27.7736	14517.9	10864	7388.8	3731.29
27.7029	18541.5		27.7792	14522.4	10896.4	7384.25	3726.53
27.7085	18544.6		27.7849	14520.7	10915.6	7356.55	3721.95
27.7141	18537		27.7905	14511.4	10906.9	7332.71	3718.7
27.7196	18541.1		27.7961	14512.6	10903.6	7338.65	3718.23
27.7252	18562.3		27.8017	14523.7	10891.4	7355.33	3710.04
27.7307	18556.9		27.8073	14516.5	10879.8	7441.02	3714.14
27.7363	18565.4		27.8129	14533.6	10860.8	7419.09	3724.04
27.7418	18542.3		27.8185	14541.9	10889.5	7345.37	3733.45
27.7474	18517.6		27.8241	14532.1	10895.1	7328.95	3733.53
27.7529	18538		27.8298	14517.1	10874.4	7378.54	3723.73
27.7585	18561.6		27.8354	14508.5	10876.9	7422.93	3717.31
27.7641	18552		27.841	14509.9	10884.6	7432.22	3730.64
27.7696	18539.9		27.8466	14509.8	10899.6	7427.99	3754.87
27.7752	18529.4		27.8522	14520.4	10894.9	7342.04	3746.52
27.7807	18531.4		27.8578	14505.8	10886.3	7428.89	3751.62
27.7863	18522.8		27.8634	14507.1	10894.3	7437.93	3759.21
27.7918	18541.9		27.869	14524.5	10869.8	7374.87	3753.26
27.7974	18560.2		27.8746	14526.2	10877.7	7359.28	3734.67
27.8029	18540.6		27.8803	14518.6	10946.7	7309.85	3728.99
27.8085	18530.7		27.8859	14519.8	10939.2	7264.39	3750.25
27.8141	18552.3		27.8915	14527.5	10937.3	7307.48	3733.93
27.8196	18566.2		27.8971	14533	10926.2	7292.63	3739.16
27.8252	18549.7		27.9027	14539	10907.6	7356.91	3745.86
27.8307	18535.4		27.9083	14525.5	10910.9	7411.36	3739.7
27.8363	18545.2		27.9139	14519.2	10909.5	7404.63	3726.26
27.8419	18557		27.9195	14526.6	10894.7	7374.67	3723.08
27.8474	18547		27.9251	14513.1	10899.4	7319.29	3736.06
27.853	18536.5		27.9308	14513.3	10903.1	7333.07	3736.76
27.8585	18559.8		27.9364	14532.4	10912.2	7381	3745.13
27.8641	18566.2		27.942	14536.2	10894.8	7324.28	3757.37
27.8696	18560.4		27.9476	14521.5	10895.2	7279.98	3749.17
27.8752	18543.4		27.9532	14519.6	10902	7325.38	3742.22
27.8807	18544		27.9588	14526.3	10901.2	7373.21	3752.95
27.8863	18568.7		27.9644	14508.8	10900	7350.57	3755.02
27.8919	18544.3		27.97	14487.7	10886.5	7313.77	3745.27
27.8974	18560.9		27.9757	14507.3	10902.7	7326.1	3755.89
27.903	18548.6		27.9813	14511.8	10922.7	7299.34	3743.54
27.9085	18552.3		27.9869	14517.9	10929.7	7332.14	3744
27.9141	18556.1		27.9925	14524.9	10894.3	7360.7	3728.45
27.9196	18547.2		27.9981	14536	10887.3	7372.06	3728.87
27.9252	18563.2		28.0037	14544.9	10897.9	7398.09	3747.21
27.9307	18556.9		28.0093	14536.1	10867.4	7382.02	3732.11
27.9363	18554.1		28.0149	14533.4	10898.6	7350.49	3750.34
27.9418	18563.3		28.0206	14524.8	10881	7377.99	3771.9
27.9474	18563.6		28.0262	14519.8	10864.2	7360.92	3738
27.953	18547.7		28.0318	14528.2	10880.6	7368.39	3731.23
27.9585	18531		28.0374	14538.1	10913.4	7385.28	3755.88
27.9641	18530.4		28.043	14527.2	10922.4	7362.39	3737.74
27.9696	18543.7		28.0486	14506.4	10910.8	7361.99	3695.3
27.9752	18550.5		28.0542	14508.9	10915.7	7414.46	3701.13
27.9808	18545.6		28.0598	14521.1	10902.7	7413.73	3715.59
27.9863	18541.2		28.0654	14523.4	10881.1	7360.4	3724.65
27.9919	18541.6		28.071	14515.5	10875.2	7392	3712.16
27.9974	18538.6		28.0767	14528	10884	7392.94	3722.08
28.003	18534.3		28.0823	14547.3	10901.7	7350	3753.02
28.0085	18541.8		28.0879	14552.7	10918.7	7348.53	3768.45
28.0141	18550.2		28.0935	14549.9	10917.6	7374.26	3758.2
28.0196	18549.9		28.0991	14532.5	10899.9	7396.21	3734.36
28.0252	18541.4		28.1047	14528.7	10890.9	7351.82	3746.9
28.0308	18545.7		28.1103	14560.1	10877.6	7370.26	3742.57
28.0363	18556.1		28.116	14550.3	10881.8	7389.63	3739.54
28.0419	18556.3		28.1216	14542.6	10892.7	7360.11	3749.26
28.0474	18558.7		28.1272	14534.5	10892.6	7345.24	3763.55
28.053	18549.2		28.1328	14511.7	10886.7	7333.25	3763.06
28.0585	18543		28.1384	14539.1	10884.2	7295.04	3738.96
28.0641	18549.9		28.144	14549.7	10897.4	7371.59	3739.42
28.0696	18547.2		28.1496	14563.5	10921.3	7411.03	3752.43
28.0752	18545.4		28.1552	14543.9	10947.9	7353.31	3772.45
28.0807	18555.2		28.1608	14530.3	10918.6	7309.41	3766.42
28.0863	18548.9		28.1665	14536.8	10890.6	7300.95	3744.08
28.0919	18560.9		28.1721	14539.4	10917.2	7335.62	3727.31
28.0974	18569.5		28.1777	14540.8	10919.2	7403.35	3717.55
28.103	18575.8		28.1833	14545.6	10870.3	7400.67	3723.55
28.1085	18569.4		28.1889	14544.5	10883.3	7423.93	3729.21
28.1141	18557.6		28.1945	14550	10915.5	7408.6	3756.83
28.1197	18565.4		28.2001	14553.8	10937.6	7363.86	3760.98
28.1252	18581.3		28.2057	14549.7	10917.2	7335.05	3761.2
28.1308	18574.1		28.2113	14542.3	10905.9	7411.64	3783.64
28.1363	18559.9		28.217	14538.3	10927.8	7498.94	3778.37
28.1419	18559		28.2226	14535.4	10919.3	7433.24	3742.12
28.1474	18550.8		28.2282	14530.3	10918.1	7421.31	3765.78
28.153	18547.7		28.2338	14546.2	10921.8	7475.27	3760.79
28.1585	18571.3		28.2394	14566	10893.4	7464.35	3751.28
28.1641	18586.7		28.245	14560	10910.9	7343.6	3741.25
28.1697	18574.4		28.2506	14560.7	10917.3	7308.07	3750.45
28.1752	18565.7		28.2562	14574.2	10900.7	7352.34	3768.91
28.1808	18556.4		28.2618	14566.3	10926.4	7351.39	3767.65
28.1863	18557.8		28.2675	14553.6	10929.9	7394	3766.51
28.1919	18556.1		28.2731	14554.4	10923.8	7361.18	3753.86
28.1974	18539.6		28.2787	14563.1	10902.7	7356.79	3760.76
28.203	18535.6		28.2843	14575.6	10891.6	7359.55	3757.91
28.2085	18537.7		28.2899	14565.8	10914.2	7357.7	3795.18
28.2141	18537.2		28.2955	14551	10921	7385.84	3791.14
28.2197	18555.3		28.3011	14547.8	10919.3	7404.73	3733.32
28.2252	18561.8		28.3067	14542.9	10953	7369.76	3754.53
28.2308	18566.3		28.3124	14553.1	10940.4	7367.88	3774.76
28.2363	18577.5		28.318	14552.2	10930.8	7402.29	3777.61
28.2419	18560.4		28.3236	14559.4	10947.7	7392.33	3770.98
28.2474	18546		28.3292	14561.2	10927.3	7382.91	3763.63
28.253	18560.4		28.3348	14553.1	10921.1	7404.39	3745.59
28.2585	18573.2		28.3404	14551.9	10943.4	7389.94	3749.77
28.2641	18580.9		28.346	14563.1	10952.4	7351.53	3781.22
28.2697	18573.7		28.3516	14576.7	10967.9	7374.11	3780.86
28.2752	18554.3		28.3573	14583	10949.3	7364.22	3779.56
28.2808	18548.6		28.3629	14580.5	10963	7343.38	3760
28.2863	18543.7		28.3685	14585.1	10973.4	7347.66	3758.68
28.2919	18536.2		28.3741	14581	10968.2	7367.87	3749.56
28.2974	18540.2		28.3797	14588.2	10982.2	7402.14	3767.66
28.303	18560.6		28.3853	14607.3	10977.2	7387.41	3796.18
28.3086	18566.5		28.3909	14596.1	10931	7329.08	3773.96
28.3141	18555.5		28.3965	14572.6	10951.8	7377.52	3779.2
28.3197	18549.3		28.4021	14573.1	10995	7407.3	3784.49
28.3252	18539.8		28.4078	14594	10959.4	7441.85	3772.57
28.3308	18572.8		28.4134	14600.7	10986.1	7422.91	3780.84
28.3363	18577.3		28.419	14601.3	11005	7455.51	3763.44
28.3419	18563.3		28.4246	14600.9	10971.4	7466.45	3739.82
28.3474	18549.7		28.4302	14600.7	10973.7	7391.53	3761.07
28.353	18551.6		28.4358	14607.7	10995.2	7401.77	3786.59
28.3586	18574.9		28.4414	14592.5	11001.8	7416.16	3806.67
28.3641	18567.9		28.447	14588	11005.7	7473.92	3786.9
28.3697	18530.1		28.4526	14595.3	11031.3	7480.81	3748.76
28.3752	18530.5		28.4583	14613.6	11005.8	7479.71	3748.75
28.3808	18551.7		28.4639	14636.1	10972.6	7489.51	3783.89
28.3863	18563.7		28.4695	14648.4	10979.6	7485.18	3802.03
28.3919	18562.6		28.4751	14642.7	10990.8	7482.92	3791.84
28.3974	18561.2		28.4807	14631.2	11014.8	7487.16	3795.49
28.403	18573.4		28.4863	14639.5	11032.1	7477.28	3816.05
28.4086	18569.9		28.4919	14649.3	11030.6	7442.72	3814.86
28.4141	18555.1		28.4975	14640.6	11031.8	7470.83	3806.78
28.4197	18540.4		28.5032	14654.6	11056.4	7490.54	3820.04
28.4252	18542.8		28.5088	14670.3	11088	7439.19	3826.31
28.4308	18561		28.5144	14668.3	11102.3	7388.88	3820.35
28.4363	18568.5		28.52	14694.6	11098.1	7405.37	3821.4
28.4419	18562.3		28.5256	14719.3	11093.6	7464.23	3802.25
28.4474	18573.8		28.5312	14698	11117.4	7531.33	3836.9
28.453	18558		28.5368	14697.1	11094.5	7563.76	3827.84
28.4586	18581.9		28.5424	14734.8	11138.7	7503.23	3819.83
28.4641	18587.5		28.548	14755.4	11144.3	7547.85	3824.86
28.4697	18556.6		28.5537	14744.9	11134.8	7660.91	3826.53
28.4752	18551		28.5593	14730.9	11221	7649.77	3853.89
28.4808	18557.8		28.5649	14730.2	11244.5	7606.16	3891.74
28.4864	18570.6		28.5705	14767.2	11217.7	7547.12	3877.84
28.4919	18561.6		28.5761	14769.1	11192.4	7593.27	3849.3
28.4975	18582.3		28.5817	14780	11183.7	7654.29	3843.83
28.503	18613.6		28.5873	14806.1	11229.4	7646.18	3861.16
28.5086	18606.2		28.5929	14832.6	11287	7628.32	3860.01
28.5141	18585.4		28.5985	14850.7	11290.8	7607.41	3853.68
28.5197	18600		28.6042	14850.6	11271.6	7562.52	3874.89
28.5252	18616.3		28.6098	14854.2	11295.6	7605.64	3886.72
28.5308	18611		28.6154	14892.1	11350.8	7702.23	3915.3
28.5363	18587.3		28.621	14919.2	11382.6	7782.63	3924.73
28.5419	18585.6		28.6266	14923.2	11414	7781.98	3950.63
28.5475	18617.9		28.6322	14939.5	11434.3	7759.51	3947.94
28.553	18648.3		28.6378	14971.3	11513	7809.75	3923.92
28.5586	18641.1		28.6435	15014.1	11654.4	7848.18	3945.46
28.5641	18607.8		28.6491	15068.5	11719.1	7786.31	3978.23
28.5697	18611.3		28.6547	15094.9	11769.2	7817.16	3963.25
28.5752	18637.8		28.6603	15149.4	11945.5	7927.45	3964.05
28.5808	18663.2		28.6659	15248.8	12061	8028.44	3986.05
28.5863	18661.6		28.6715	15336.6	12156.5	8081.29	4013.1
28.5919	18642.9		28.6771	15416.9	12299.4	8186.93	4036.21
28.5975	18647.3		28.6827	15544.2	12440.7	8276.99	4042.36
28.603	18660.4		28.6883	15715.6	12550.2	8282.54	4045.77
28.6086	18645.2		28.694	15909.1	12646.9	8356.82	4083.47
28.6141	18642.8		28.6996	16175	12721.2	8419.39	4115.24
28.6197	18651.3		28.7052	16439.9	12804.7	8616.58	4086.16
28.6253	18657.5		28.7108	16718.5	12890	8720.03	4093.3
28.6308	18665.2		28.7164	17039.2	12991.5	8810.56	4118.31
28.6364	18677.9		28.722	17390.9	13097.8	8936.51	4137.43
28.6419	18693		28.7276	17684.2	13183.8	9015.98	4156.62
28.6475	18700.5		28.7332	17833.9	13283.1	9038.73	4182.66
28.653	18701.1		28.7388	17896.8	13428.9	8987.6	4249.87
28.6586	18701.9		28.7445	17927.9	13548.4	9010.39	4286.21
28.6641	18702		28.7501	17799.9	13666.7	9226.58	4321.4
28.6697	18699.6		28.7557	17547.1	13746.4	9437.45	4399.38
28.6752	18706.5		28.7613	17326.7	13781.3	9648.49	4485.74
28.6808	18719.2		28.7669	17196.4	13808.7	9898.29	4580.04
28.6864	18703		28.7725	17036.4	13839.4	10068.3	4701.49
28.6919	18727.3		28.7781	16801.2	13803	10146.9	4839.08
28.6975	18741.6		28.7837	16658.7	13615.5	10277.1	5033.51
28.703	18751.5		28.7893	16495.3	13402.8	10443.9	5265.72
28.7086	18799.5		28.795	16336.3	13218.9	10609.2	5526.71
28.7141	18859.6		28.8006	16158.5	13092.6	10578.3	5720.56
28.7197	18916.7		28.8062	15943.3	12901.9	10391.7	5880.87
28.7253	19036.8		28.8118	15731.6	12745.9	10166.5	6152.71
28.7308	19154.7		28.8174	15549.2	12679.8	9909.57	6487.01
28.7364	19308.2		28.823	15389.8	12470.1	9660.98	6718.16
28.7419	19562.9		28.8286	15270	12383.9	9458.87	6976.56
28.7475	19858.3		28.8343	15149	12214.9	9454.65	7206.02
28.753	20172.5		28.8399	15056.5	12044.1	9333.64	7320.56
28.7586	20597.2		28.8455	15006.6	11883	9163.61	7243.48
28.7642	21069.6		28.8511	14951.2	11766.9	9053.28	7170.09
28.7697	21524.2		28.8567	14904	11680.1	8890.66	7124.88
28.7753	21980		28.8623	14902	11551.4	8697.13	6921.61
28.7808	22332.7		28.8679	14873.8	11485.4	8566.64	6735.43
28.7864	22503.8		28.8735	14842.4	11418.3	8298.13	6561.77
28.7919	22526.7		28.8791	14833.4	11352.1	8144.9	6343.15
28.7975	22433		28.8848	14800.8	11328.9	8087.48	6162.43
28.803	22211		28.8904	14779.6	11317.2	8024.39	6008.88
28.8086	21898.3		28.896	14780.9	11269.6	7979.7	5827.26
28.8142	21621.5		28.9016	14762.3	11219	7943.77	5598.13
28.8197	21426.9		28.9072	14738.5	11216.4	7872	5333.45
28.8253	21285.8		28.9128	14737.1	11228.1	7840.48	5107.11
28.8308	21087.7		28.9184	14747.4	11227	7769.23	4911.36
28.8364	20827.5		28.924	14767.6	11146.9	7696.33	4774.78
28.8419	20665.2		28.9296	14740.6	11123.3	7679.28	4676.35
28.8475	20414.7		28.9353	14725	11160.2	7658.84	4562.17
28.853	20182		28.9409	14729.9	11180	7627.77	4430.09
28.8586	19829.4		28.9465	14701.4	11168	7601.52	4325.17
28.8642	19507		28.9521	14696.7	11119.3	7543.54	4280.16
28.8697	19368.3		28.9577	14703.1	11110	7588.56	4283.85
28.8753	19238.5		28.9633	14691.2	11133.4	7636.94	4222.46
28.8808	19066.1		28.9689	14680.9	11127.6	7589.85	4152.12
28.8864	18974.8		28.9745	14671.5	11092.6	7519.44	4142.18
28.8919	18878		28.9801	14671.4	11063.7	7549.03	4142.4
28.8975	18816.4		28.9858	14679.9	11067.8	7622.78	4099.28
28.9031	18787.5		28.9914	14679	11086.6	7586.1	4050.67
28.9086	18753.2		28.997	14678.7	11074.7	7498.74	4043.03
28.9142	18729.4		29.0026	14673.4	11078.4	7530.57	4066.48
28.9197	18724		29.0082	14663.7	11091.5	7535.57	4037.99
28.9253	18711.6		29.0138	14641.3	11064.7	7491.97	4007.45
28.9308	18686.7		29.0194	14639.2	11044	7511.88	3994.81
28.9364	18654.3		29.025	14660.2	11063.4	7552.97	3972.37
28.9419	18634.5		29.0307	14665.4	11072	7524.77	3962.65
28.9475	18627.8		29.0363	14648	11050.3	7492.77	3993.73
28.9531	18624.8		29.0419	14633.7	11054.3	7502.09	4009.25
28.9586	18624.2		29.0475	14637.9	11063.6	7516.71	3989.29
28.9642	18610.8		29.0531	14634.1	11043.6	7527.44	3957.92
28.9697	18610.8		29.0587	14622.4	11030.7	7543.41	3967.06
28.9753	18613.9		29.0643	14623.4	11030	7525.36	3969.25
28.9808	18624		29.0699	14625.4	11016.4	7521.85	3916.35
28.9864	18611.6		29.0755	14616	10997.5	7523.17	3882.13
28.9919	18588.1		29.0812	14612.7	11007.1	7447.76	3938.81
28.9975	18617.8		29.0868	14610.2	11041.4	7490.3	3989.17
29.0031	18653.9		29.0924	14635.8	11014.7	7453.09	3933.02
29.0086	18640.8		29.098	14624.6	11016.7	7487.48	3902.4
29.0142	18622		29.1036	14611.2	11011.6	7484.13	3900.78
29.0197	18635.8		29.1092	14613.8	10997.2	7385.4	3887.14
29.0253	18651.4		29.1148	14608.7	11002.4	7333.07	3876.76
29.0308	18630.6		29.1204	14604.8	10989.4	7369.61	3881.64
29.0364	18598.7		29.126	14600.6	10979.8	7423.8	3896.79
29.0419	18602.9		29.1317	14577.7	11023.9	7491.01	3909.91
29.0475	18618.3		29.1373	14584.9	11019.1	7548.73	3900.98
29.0531	18615.7		29.1429	14603	11020	7542.98	3898.23
29.0586	18604.7		29.1485	14599.5	10998.7	7487.64	3883.6
29.0642	18609.4		29.1541	14590.5	10972.9	7439.7	3859.78
29.0697	18615.3		29.1597	14597.6	10993.5	7428.34	3851.05
29.0753	18604.3		29.1653	14603.7	11008	7447.08	3851.63
29.0808	18600.8		29.171	14595.9	10996.9	7475.08	3865.21
29.0864	18601.6		29.1766	14594.8	10994	7474.16	3879.36
29.092	18605.4		29.1822	14589.2	10991.7	7439.57	3867.08
29.0975	18598.5		29.1878	14594.6	11002.3	7472.98	3865.11
29.1031	18582.6		29.1934	14593.1	11016.4	7485.94	3844.7
29.1086	18573.3		29.199	14596.8	11005	7452.03	3832.77
29.1142	18579		29.2046	14626.7	10983.7	7430.72	3850.46
29.1197	18582.9		29.2102	14645.8	10989.2	7401.41	3839.88
29.1253	18561.6		29.2158	14650.8	11007	7438.34	3864.34
29.1308	18567.1		29.2215	14650.5	11054.7	7421.87	3843.29
29.1364	18576.4		29.2271	14647.9	11062	7464.75	3803.62
29.142	18584.5		29.2327	14651.6	11039.4	7437.45	3809.03
29.1475	18581.1		29.2383	14656.6	11062.1	7410.43	3830
29.1531	18576		29.2439	14667.6	11097.8	7448.85	3824.62
29.1586	18587.3		29.2495	14681.4	11089.7	7459.51	3820.82
29.1642	18558.6		29.2551	14672.4	11089.4	7477.48	3834.32
29.1697	18570.8		29.2607	14666.6	11078.1	7432.13	3827.63
29.1753	18583.6		29.2663	14668.8	11091.8	7437.74	3839.28
29.1808	18564.7		29.272	14691.9	11093	7521.98	3846.96
29.1864	18559		29.2776	14707	11047.5	7529.85	3834.85
29.192	18586.7		29.2832	14690.1	11056.4	7492.96	3801.22
29.1975	18602.4		29.2888	14667.9	11109.1	7504.81	3794.45
29.2031	18585.1		29.2944	14664	11100.4	7506.24	3840.34
29.2086	18549.2		29.3	14657.7	11112.7	7498.43	3855.84
29.2142	18554.7		29.3056	14656.1	11101.3	7522.56	3855.47
29.2197	18588.4		29.3112	14662.6	11104	7525.49	3857.26
29.2253	18586.3		29.3168	14652.8	11072.6	7495.07	3888.92
29.2309	18570.5		29.3225	14639.7	11059.8	7455.5	3901.02
29.2364	18579.6		29.3281	14618.6	11070.2	7493.53	3881.45
29.242	18567		29.3337	14605.3	11050.9	7555.54	3865.38
29.2475	18592.3		29.3393	14622.5	11039.8	7518.65	3869.67
29.2531	18599.2		29.3449	14600.8	11041.6	7510.95	3908.23
29.2586	18586.8		29.3505	14592.9	10986.2	7466.63	3904.21
29.2642	18595.4		29.3561	14592	11012.7	7454.36	3907.98
29.2697	18596.4		29.3618	14582.5	11004.7	7438.74	3920.2
29.2753	18594.1		29.3674	14578.6	10980.5	7441.14	3954.89
29.2809	18644.1		29.373	14590	10981.2	7449.65	3964.1
29.2864	18634.2		29.3786	14593.2	10958.4	7450.12	3948.25
29.292	18636.5		29.3842	14577.9	10947.3	7465.97	3971.69
29.2975	18637.4		29.3898	14582	10945.1	7376.38	3907.85
29.3031	18662.1		29.3954	14582.7	10947	7371.3	3904.87
29.3086	18695.8		29.401	14572.2	10957.3	7404.82	3890.51
29.3142	18688.1		29.4066	14559.9	10966.6	7403.69	3860.74
29.3197	18669		29.4123	14557.5	10956.6	7381.92	3843.91
29.3253	18676.4		29.4179	14552.7	10937.4	7397.18	3824.93
29.3309	18691.3		29.4235	14536.5	10927.4	7438.53	3802
29.3364	18700.8		29.4291	14543.8	10921.1	7429.58	3798.71
29.342	18681		29.4347	14586.2	10933.4	7406.11	3812.6
29.3475	18640.4		29.4403	14595.9	10968.4	7384.79	3810.86
29.3531	18615.4		29.4459	14560	10955.3	7416.07	3818.75
29.3586	18607.8		29.4515	14553.6	10942.1	7437.47	3816.88
29.3642	18598.7		29.4571	14566	10935.2	7409.81	3799.27
29.3698	18620		29.4628	14559.5	10934.2	7368.93	3794.51
29.3753	18578.3		29.4684	14560.3	10948.5	7353.99	3809.48
29.3809	18558.8		29.474	14562.9	10900.9	7373.27	3815.17
29.3864	18567.8		29.4796	14554.4	10891.6	7384.6	3784.47
29.392	18563.9		29.4852	14553.4	10925.6	7480.3	3797.82
29.3975	18569.9		29.4908	14564	10987.8	7472.17	3798.36
29.4031	18569.3		29.4964	14576.5	10962.4	7392.3	3778.22
29.4087	18568		29.502	14574.3	10913.9	7353.98	3779.1
29.4142	18579.4		29.5077	14566.3	10950.6	7387.59	3780.98
29.4198	18567.6		29.5133	14572	10971.3	7448.86	3762.81
29.4253	18556.2		29.5189	14576.6	10934.1	7391.79	3775.95
29.4309	18559.8		29.5245	14588.5	10917.4	7348.45	3793.86
29.4364	18564.6		29.5301	14564.1	10945.1	7332.74	3789.71
29.442	18571.6		29.5357	14534.4	10929.5	7373.2	3773.32
29.4475	18542.9		29.5413	14552.4	10913.7	7386.66	3777.18
29.4531	18534.8		29.5469	14579.9	10929	7382.23	3787.87
29.4586	18544.3		29.5525	14571	10941.3	7398.02	3772.15
29.4642	18559.1		29.5582	14558.8	10941.5	7375.91	3750.1
29.4698	18567.8		29.5638	14551.8	10891.5	7411.64	3759.62
29.4753	18559.9		29.5694	14561	10911.2	7420.31	3795.04
29.4809	18553.6		29.575	14560.1	10932.4	7357.27	3786.76
29.4864	18573		29.5806	14558.3	10921.2	7309.73	3773.58
29.492	18582.2		29.5862	14553.7	10918.4	7306.72	3768.94
29.4975	18547.4		29.5918	14558.2	10926.3	7356.27	3770.52
29.5031	18539.4		29.5974	14572.1	10928.1	7436.53	3784.96
29.5087	18570.8		29.603	14562.3	10941	7432.26	3784.2
29.5142	18586.1		29.6087	14567.8	10946.5	7356.46	3783.71
29.5198	18561.9		29.6143	14566.5	10963.5	7335.98	3776.67
29.5253	18521.4		29.6199	14559.6	10958.7	7353.16	3762.36
29.5309	18534.4		29.6255	14560.4	10952.2	7375.93	3757.55
29.5364	18555.2		29.6311	14549	10935.8	7399.86	3752.73
29.542	18561.4		29.6367	14541.5	10913.4	7390.31	3745.19
29.5476	18567.7		29.6423	14564.2	10931.1	7358.89	3746.85
29.5531	18565		29.6479	14569.2	10965.8	7382.8	3757.29
29.5587	18543.4		29.6536	14555.8	10962.2	7384.08	3793.78
29.5642	18535.6		29.6592	14537.4	10934.2	7339.68	3772.87
29.5698	18543.2		29.6648	14570.9	10907.2	7334.53	3758.16
29.5753	18525.3		29.6704	14603.9	10906.3	7413.78	3751.62
29.5809	18517.3		29.676	14591.7	10932.6	7444.35	3746.67
29.5864	18523.4		29.6816	14549.7	10966.5	7400.4	3752.72
29.592	18545.8		29.6872	14515.9	10973.3	7387.41	3759.85
29.5975	18575.3		29.6928	14535.2	10929.7	7363.85	3782.38
29.6031	18559.2		29.6985	14554	10904.2	7415.08	3784.2
29.6087	18518.6		29.7041	14563.5	10927.3	7342.78	3754.33
29.6142	18538.4		29.7097	14562.3	10928.3	7331.76	3749.84
29.6198	18565.7		29.7153	14560.1	10903.2	7350.78	3765.14
29.6253	18565.8		29.7209	14552.3	10903.9	7355.61	3761.03
29.6309	18562.6		29.7265	14542.1	10929.1	7373.27	3760
29.6364	18559.2		29.7321	14550.7	10922.9	7344.11	3777.37
29.642	18551.8		29.7377	14555.3	10880.4	7351.92	3765.59
29.6476	18573.7		29.7433	14531.3	10877.3	7369.21	3794.2
29.6531	18584.4		29.749	14552.6	10866.4	7358.85	3778.6
29.6587	18587.7		29.7546	14563.1	10911.8	7412.16	3761.08
29.6642	18573.8		29.7602	14555.5	10953.6	7386.54	3751.32
29.6698	18554.9		29.7658	14548.5	10926.8	7311.41	3758.16
29.6753	18550.4		29.7714	14539.2	10895.5	7364.29	3788.71
29.6809	18561.6		29.777	14545.1	10905	7407.72	3787.56
29.6865	18572.1		29.7826	14549.3	10925.6	7345.17	3771.44
29.692	18542.7		29.7882	14555.1	10933.6	7381.56	3756.9
29.6976	18541.3		29.7938	14550.3	10955.1	7369.64	3774.77
29.7031	18559.7		29.7995	14551.6	10925.3	7319.15	3787.47
29.7087	18555.8		29.8051	14556.1	10897.3	7357.3	3749.82
29.7142	18543.5		29.8107	14545.1	10923.1	7363.4	3730.53
29.7198	18546.6		29.8163	14533.6	10950.1	7288.06	3757.13
29.7253	18540.5		29.8219	14541.2	10941.9	7326.61	3755.68
29.7309	18524.6		29.8275	14537.7	10888.8	7303.8	3797.97
29.7365	18538.8		29.8331	14538.4	10906.3	7291.92	3772.31
29.742	18563		29.8387	14542.6	10951.6	7353.95	3754.94
29.7476	18566		29.8443	14556.2	10940.7	7387.77	3748.24
29.7531	18555.4		29.85	14559.2	10907.1	7366.26	3747.89
29.7587	18547.6		29.8556	14546.5	10894.5	7379.92	3782.59
29.7642	18541.6		29.8612	14540.4	10894.9	7413.54	3805.28
29.7698	18541.8		29.8668	14537.7	10922.1	7374.61	3763.22
29.7753	18542.5		29.8724	14535.9	10942.9	7362.67	3754.06
29.7809	18545.3		29.878	14548.5	10906.1	7354.96	3777.73
29.7865	18564.1		29.8836	14570.4	10891.3	7371.82	3779.32
29.792	18567.1		29.8893	14565.5	10911.6	7297.3	3778.98
29.7976	18553.2		29.8949	14561.8	10930.3	7246.62	3760.9
29.8031	18555.4		29.9005	14573.5	10934	7280.28	3754.59
29.8087	18553.1		29.9061	14567	10929.3	7279.78	3787.09
29.8142	18552		29.9117	14567	10923.7	7320.99	3763.4
29.8198	18551.8		29.9173	14571.9	10911.4	7293.77	3780.58
29.8254	18569.5		29.9229	14567.5	10911.3	7307.77	3798.16
29.8309	18570.2		29.9285	14563.5	10907.3	7313.36	3804.98
29.8365	18556.6		29.9341	14563	10913.8	7326.28	3784.87
29.842	18559.9		29.9398	14554.2	10933.6	7289.01	3759.35
29.8476	18565.7		29.9454	14544.9	10931	7238.23	3751.08
29.8531	18582		29.951	14546.1	10907	7276.13	3747.49
29.8587	18564.2		29.9566	14538.8	10917.1	7272.28	3759.95
29.8642	18565.6		29.9622	14541.1	10943	7374.6	3765.75
29.8698	18575.4		29.9678	14549.2	10931.5	7361.98	3766.37
29.8754	18585.3		29.9734	14551	10919.8	7340.95	3767.81
29.8809	18585.4		29.979	14561.6	10901.5	7373.04	3755.94
29.8865	18546.3		29.9846	14571	10889.4	7445.01	3741.89
29.892	18519.9		29.9903	14556.7	10911.2	7468.06	3753.2
29.8976	18529.5		29.9959	14542.3	10928.4	7369.34	3770.22
29.9031	18549		30.0015	14555	10922.8	7358.06	3760.21
29.9087	18549.7		30.0071	14563.1	10934	7399.43	3765.74
29.9142	18536.3		30.0127	14553.4	10924.1	7312.48	3742.2
29.9198	18540.8		30.0183	14549	10936.3	7350.75	3745.86
29.9254	18553.7		30.0239	14547	10941.6	7317	3750.03
29.9309	18530.8		30.0295	14538.7	10923.4	7254.02	3755.08
29.9365	18523.4		30.0352	14541.1	10919.7	7355.94	3784.45
29.942	18540.7		30.0408	14552.3	10933.1	7371.76	3781.42
29.9476	18546.2		30.0464	14545.7	10954	7366.94	3771.57
29.9531	18545.8		30.052	14566	10931.8	7293.84	3782.44
29.9587	18541.4		30.0576	14562.9	10919.9	7317.65	3763.59
29.9642	18529.6		30.0632	14552.3	10938.6	7359.84	3774.58
29.9698	18530.7		30.0688	14554.9	10957.2	7381.6	3773.91
29.9754	18531.1		30.0744	14565	10947.3	7376.9	3750.92
29.9809	18551.2		30.08	14579.2	10919	7361.71	3768.35
29.9865	18578		30.0857	14573.8	10909.1	7396.41	3793.95
29.992	18550.2		30.0913	14531.5	10926.9	7358.96	3790.3
29.9976	18532.6		30.0969	14547.9	10933.9	7319.09	3740.86
30.0031	18558.1		30.1025	14577.5	10918.6	7319.83	3749.21
30.0087	18549.3		30.1081	14581.4	10934.3	7438.05	3764.7
30.0143	18549.9		30.1137	14577.2	10931.3	7468.11	3755.02
30.0198	18559.4		30.1193	14564.5	10904.7	7330.88	3749.28
30.0254	18560.5		30.1249	14538.9	10923.5	7272.32	3762.93
30.0309	18551.8		30.1305	14537.8	10944.1	7339.25	3788.03
30.0365	18541.6		30.1362	14559.2	10929.5	7336.22	3775.33
30.042	18538.7		30.1418	14557.7	10936.8	7329.02	3757.71
30.0476	18546.5		30.1474	14568.3	10910.6	7320.38	3739.88
30.0531	18564.4		30.153	14561	10909.1	7333.28	3745.61
30.0587	18585.3		30.1586	14552.6	10927.8	7338.57	3769.24
30.0643	18562.6		30.1642	14558.2	10907.8	7366.01	3767.84
30.0698	18573.5		30.1698	14556	10899.5	7410.06	3746.72
30.0754	18576.8		30.1755	14566.4	10937.2	7350.94	3752.11
30.0809	18559.6		30.1811	14564.1	10908.5	7334.76	3754.63
30.0865	18551.8		30.1867	14543.8	10927.5	7344.53	3751.47
30.092	18531.5		30.1923	14544.5	10949.6	7432.49	3764.47
30.0976	18554.3		30.1979	14564.5	10966.7	7405.27	3781.82
30.1031	18555.8		30.2035	14568.4	10978.3	7375.73	3775.93
30.1087	18569.6		30.2091	14560	10961.9	7411.21	3759.12
30.1143	18561.4		30.2147	14559.3	10948	7353.61	3751.63
30.1198	18546.9		30.2203	14555.3	10971.2	7324.85	3737.38
30.1254	18562.5		30.226	14568.3	10964	7308.21	3736.47
30.1309	18578.5		30.2316	14565	10917.7	7374.78	3762.18
30.1365	18577		30.2372	14553.7	10940.9	7396.89	3767.87
30.142	18545.5		30.2428	14561.3	10956.3	7346.5	3750.97
30.1476	18554.8		30.2484	14564.3	10923.7	7334.99	3740.03
30.1532	18575.8		30.254	14552.2	10895.1	7363.59	3752.57
30.1587	18578.7		30.2596	14549.8	10897.1	7366.24	3767.21
30.1643	18570.5		30.2652	14552.1	10937.3	7370.73	3750.87
30.1698	18562.2		30.2708	14565.5	10942.8	7320.27	3753.36
30.1754	18561.5		30.2765	14554.9	10953.7	7356.86	3767.01
30.1809	18554.7		30.2821	14564.6	10947	7363.05	3768.86
30.1865	18539.4		30.2877	14559.2	10960.1	7342.43	3764.72
30.192	18528.1		30.2933	14559	10933	7341.41	3760.44
30.1976	18542.2		30.2989	14567.7	10899.1	7341.71	3760.89
30.2032	18540.1		30.3045	14548.7	10946	7350.76	3763.29
30.2087	18522.1		30.3101	14568.8	10922.9	7368.72	3745.22
30.2143	18545.9		30.3157	14559.2	10936.4	7364.73	3728.85
30.2198	18555.8		30.3213	14568.7	10918.7	7364.07	3724.96
30.2254	18557.7		30.327	14573.9	10916.1	7336.86	3713.39
30.2309	18573.8		30.3326	14564.4	10910.3	7352.88	3736.85
30.2365	18562.8		30.3382	14559.7	10896.4	7380.2	3752.36
30.242	18538.7		30.3438	14566.6	10904.9	7362.57	3754.6
30.2476	18552.5		30.3494	14564.5	10913.5	7359.79	3805.63
30.2532	18577.4		30.355	14539.8	10913.9	7370.63	3810.29
30.2587	18554.7		30.3606	14547.6	10928	7401.08	3793.58
30.2643	18537.2		30.3662	14549.2	10950.5	7384.85	3785.98
30.2698	18559.2		30.3719	14556.5	10940.9	7338.08	3753.73
30.2754	18557		30.3775	14546.8	10931.8	7327.59	3736.02
30.281	18544.8		30.3831	14539.6	10937.5	7357.06	3740.6
30.2865	18531		30.3887	14559.8	10931.8	7378.15	3743.42
30.2921	18522.4		30.3943	14562.8	10921	7353.05	3755.01
30.2976	18555.7		30.3999	14550.3	10908.4	7285.8	3761.33
30.3032	18556.3		30.4055	14551.6	10885.2	7278.12	3787.68
30.3087	18557		30.4111	14554	10937.8	7352.09	3785.95
30.3143	18545.9		30.4168	14550.6	10944.7	7348.68	3794.07
30.3198	18550.2		30.4224	14554.4	10917.8	7296.28	3779.26
30.3254	18555.5		30.428	14554.1	10930.7	7273.85	3745.1
30.331	18546.7		30.4336	14547.7	10965.2	7298.29	3730.18
30.3365	18559.2		30.4392	14557.7	10966.8	7368.32	3723.88
30.3421	18574.9		30.4448	14563.7	10918.2	7387.62	3744.74
30.3476	18554.9		30.4504	14561	10937.5	7346.48	3740.08
30.3532	18539.5		30.456	14543.2	10947.4	7326.87	3734.35
30.3587	18533.4		30.4616	14536.5	10953	7363.57	3769.24
30.3643	18548.4		30.4672	14546.8	10927	7452.16	3767.55
30.3698	18553.1		30.4729	14565.5	10903.8	7460.86	3736.88
30.3754	18536.8		30.4785	14571	10916.1	7381.46	3734.7
30.3809	18556.3		30.4841	14551.9	10903	7372.68	3735.14
30.3865	18555.5		30.4897	14552.4	10903.7	7345.67	3755.11
30.3921	18557.5		30.4953	14566.8	10922	7297.46	3739.17
30.3976	18550.4		30.5009	14578.7	10932.6	7305.48	3759.03
30.4032	18541.6		30.5065	14568.8	10970.7	7314.22	3772.47
30.4087	18533.4		30.5121	14550.4	10981.2	7369.59	3754.27
30.4143	18539		30.5178	14542.7	10943.2	7417.02	3731.34
30.4199	18561.9		30.5234	14538.3	10925.5	7360.74	3716.57
30.4254	18544.5		30.529	14542.4	10932.2	7324.65	3720.55
30.431	18538.9		30.5346	14576.4	10920.2	7381.86	3749.27
30.4365	18564.8		30.5402	14573.1	10934.3	7418.76	3755.47
30.4421	18559.3		30.5458	14545.9	10938.7	7438.23	3779.26
30.4476	18538.2		30.5514	14567.8	10939.9	7403.02	3789.58
30.4532	18541.9		30.557	14581.1	10946.8	7349.79	3745.18
30.4587	18560.8		30.5627	14563.7	10938.7	7359.92	3716.98
30.4643	18584		30.5683	14565.4	10936	7405.17	3755.58
30.4699	18578		30.5739	14566.6	10953.9	7418.13	3787.5
30.4754	18562.1		30.5795	14558.7	10920.6	7419.14	3782.35
30.481	18558.4		30.5851	14553.6	10915.4	7344.64	3752.09
30.4865	18551.5		30.5907	14547.5	10901.1	7376.77	3764.29
30.4921	18541.8		30.5963	14561.1	10889.9	7364.82	3765.67
30.4976	18544.7		30.6019	14557.6	10908.8	7359.15	3759.09
30.5032	18553		30.6075	14539	10926.2	7359.65	3756.75
30.5087	18559.8		30.6132	14538.6	10925.6	7301.4	3755.91
30.5143	18559.6		30.6188	14552.4	10939.4	7323.89	3771.58
30.5199	18548.8		30.6244	14589.7	10956.5	7359.35	3757.61
30.5254	18535.9		30.63	14556	10969.2	7397.63	3776.84
30.531	18531.9		30.6356	14546	10963.9	7351.32	3776.95
30.5365	18543.8		30.6412	14559.8	10941.7	7338.23	3776.14
30.5421	18559.7		30.6468	14549.3	10929.5	7368.89	3768.14
30.5476	18551.9		30.6524	14547.3	10927.3	7385.69	3758.42
30.5532	18534.9		30.658	14565	10928.9	7390.7	3757.36
30.5587	18552		30.6637	14548.4	10939.6	7390.41	3745.59
30.5643	18575.2		30.6693	14534.1	10927.7	7413.45	3768.69
30.5699	18563.2		30.6749	14535.4	10933.2	7412.82	3778.15
30.5754	18546.3		30.6805	14552.6	10939.3	7419.8	3757.92
30.581	18552.5		30.6861	14567.3	10940.3	7452.71	3747.2
30.5865	18555.8		30.6917	14587.4	10946.1	7386.6	3749.11
30.5921	18564.5		30.6973	14591.1	10933.5	7339.73	3743.56
30.5976	18538.3		30.703	14566.8	10906.4	7423.05	3734.67
30.6032	18524.2		30.7086	14558.4	10916.8	7412.22	3740.79
30.6088	18530.1		30.7142	14552.5	10948.2	7362.23	3765.45
30.6143	18540.1		30.7198	14542.4	10971.5	7401.13	3774.79
30.6199	18540.2		30.7254	14548.9	10926.3	7410.96	3752.83
30.6254	18534.2		30.731	14589.1	10908	7390.26	3735.62
30.631	18546.7		30.7366	14589.3	10922.8	7405.28	3769.86
30.6365	18535.9		30.7422	14551.6	10948	7392.01	3765.59
30.6421	18524.3		30.7478	14552.1	10968.1	7346.85	3719.69
30.6476	18537.6		30.7535	14563.9	10932.3	7400.03	3763.47
30.6532	18548.1		30.7591	14543.9	10912.3	7453.09	3761.01
30.6588	18544.3		30.7647	14542.4	10918.4	7404.02	3750.72
30.6643	18547.5		30.7703	14565.3	10909.9	7370.53	3737.45
30.6699	18558.6		30.7759	14561.5	10924.5	7391.53	3734.14
30.6754	18563.3		30.7815	14547.9	10952.7	7425.31	3728.1
30.681	18541.5		30.7871	14560	10947.8	7411.43	3722.82
30.6865	18530.2		30.7927	14578	10908	7383.72	3755.07
30.6921	18551.6		30.7983	14568.5	10884.8	7424.48	3804.83
30.6976	18572.3		30.804	14539.2	10928.7	7430.39	3792.8
30.7032	18570.9		30.8096	14547.1	10958.2	7358.98	3745.68
30.7088	18560		30.8152	14577.9	10937.1	7309.29	3764.74
30.7143	18542.1		30.8208	14584.6	10927	7321.57	3776.83
30.7199	18552.3		30.8264	14570.6	10915.6	7354.9	3764.33
30.7254	18579.1		30.832	14569.6	10928.9	7352.05	3768.67
30.731	18566.9		30.8376	14571.4	10938	7359.47	3764.51
30.7365	18562.6		30.8432	14557.9	10892.6	7403.71	3751.81
30.7421	18581		30.8488	14569.8	10975	7350.74	3791.5
30.7477	18570.5		30.8545	14563	10933.5	7409.26	3778.69
30.7532	18558.2		30.8601	14548.4	10925.7	7397.57	3778.51
30.7588	18573.3		30.8657	14548.2	10946.5	7356.68	3779.76
30.7643	18565		30.8713	14538.2	10983.4	7371.96	3768.88
30.7699	18555.9		30.8769	14532.6	10969.7	7417.75	3769.19
30.7754	18561.7		30.8825	14561	10916.4	7410.93	3779.42
30.781	18550.5		30.8881	14581.3	10956.5	7331.86	3770.22
30.7865	18525.9		30.8937	14576.4	10951.4	7339.62	3733.43
30.7921	18536.8		30.8994	14599.3	10984.3	7445.76	3725.48
30.7977	18568.6		30.905	14566.8	10937.2	7488.68	3756.94
30.8032	18563.6		30.9106	14561.3	10908	7401.82	3775.37
30.8088	18556.8		30.9162	14569.9	10911.4	7369.45	3760.04
30.8143	18569.5		30.9218	14552.9	10930.6	7396.94	3753.5
30.8199	18570.7		30.9274	14553.4	10949.2	7366.5	3775.35
30.8254	18563.7		30.933	14577.3	10915.7	7372.55	3786.83
30.831	18570.8		30.9386	14595.2	10934.5	7432.38	3776.02
30.8365	18569		30.9443	14579.7	10930.3	7432.96	3758.77
30.8421	18559.8		30.9499	14558.3	10911.9	7324.96	3758.23
30.8477	18541		30.9555	14564.3	10921	7295.41	3778.68
30.8532	18526.2		30.9611	14577.1	10958.1	7364.59	3781.23
30.8588	18547.1		30.9667	14572.7	10971.5	7375.68	3767.4
30.8643	18585.1		30.9723	14565.6	10958.6	7341.36	3776.48
30.8699	18578.6		30.9779	14562.7	10959.9	7361.54	3784.16
30.8754	18542.9		30.9835	14548.1	10930.7	7329	3748.75
30.881	18558.2		30.9891	14557.2	10897.7	7322.69	3747.54
30.8865	18551		30.9948	14576.1	10889.5	7326.92	3761.75
30.8921	18536.9		31.0004	14569	10921.9	7377.02	3780.04
30.8977	18539.2		31.006	14564.2	10924.9	7386.87	3762.89
30.9032	18549.1		31.0116	14572.1	10920.2	7343.57	3748.71
30.9088	18542.9		31.0172	14566	10950.1	7361.32	3772.71
30.9143	18526.1		31.0228	14558.7	10953.9	7398.56	3779.16
30.9199	18535		31.0284	14568.2	10951.6	7332.05	3782.18
30.9255	18561		31.034	14560.8	10939.3	7319.48	3762.27
30.931	18561.2		31.0397	14550.1	10938.2	7327.99	3762.29
30.9366	18540.5		31.0453	14558.2	10933.6	7382.83	3745.78
30.9421	18526.5		31.0509	14575.3	10944.9	7385.23	3751.51
30.9477	18540.9		31.0565	14584.2	10961.3	7336.72	3783.37
30.9532	18568.9		31.0621	14582.6	10938.6	7321.73	3778.79
30.9588	18565.4		31.0677	14574.7	10907.1	7315.08	3758.13
30.9643	18536.3		31.0733	14572.7	10926.7	7329.98	3769.95
30.9699	18564.1		31.0789	14588.1	10931.1	7316.76	3765.77
30.9754	18579		31.0845	14592.9	10908.7	7310.84	3777.01
30.981	18555.6		31.0902	14596.4	10928.7	7315.92	3771.29
30.9866	18531		31.0958	14579.4	10955.1	7340.18	3758.9
30.9921	18539.5		31.1014	14554.2	10942.9	7386.42	3752.09
30.9977	18552.2		31.107	14548.4	10917.8	7409.27	3741.27
31.0032	18530.2		31.1126	14559.4	10916.5	7371.11	3751.14
31.0088	18537.2		31.1182	14588.7	10952.4	7327.97	3781.61
31.0143	18549.5		31.1238	14576.3	10967.4	7351.31	3760.31
31.0199	18542.1		31.1294	14568.4	10933.2	7378.07	3724.72
31.0255	18538.8		31.135	14572.9	10932.7	7371.2	3753.5
31.031	18531.2		31.1407	14580.7	10959.7	7317.98	3765
31.0366	18531.1		31.1463	14583.7	10958	7304.91	3742.27
31.0421	18552.3		31.1519	14579.6	10945.5	7350.42	3752.74
31.0477	18536.3		31.1575	14578.6	10948.7	7357.23	3776.54
31.0532	18559.9		31.1631	14579.8	10938.8	7377.39	3776.08
31.0588	18579.2		31.1687	14577.5	10958.4	7443.81	3751.04
31.0644	18570.5		31.1743	14596.8	10983	7401.86	3741.22
31.0699	18549		31.1799	14608.6	10973.8	7378.58	3765.3
31.0755	18542		31.1855	14592.9	10934.7	7404.48	3779.24
31.081	18543.7		31.1912	14576.4	10935.9	7422.38	3778.67
31.0866	18531.2		31.1968	14576.9	10990.9	7438.64	3779.88
31.0921	18541.7		31.2024	14579.6	11012.7	7436.29	3766.73
[truncated: 8,625 more rows]

## Sheet: Supplementary Figure 4
Supplementary Figure 4
	4a	4b	4c	4d	4e
Sample	σ (102 S/m)	κ (W/mK)	Thermal diffusivity (mm2/s)	Density (g/cm3)	Specific heat (J/gK)
15-300	8.4	1.65	0.6677	3.73	0.66
15-RT	5.6	1.46	0.6659	3.42	0.64
30-300	49.6	1.8	0.8202	3.72	0.59
30-RT	23.1	1.87	0.7294	3.82	0.67

## Sheet: Supplementary Figure 5
Supplementary Figure 5
	5a	5b
Sample	SSSE (nV/K)	PFSSE (10-13 W/mK2)
15-300	9.2	0.7
15-RT	17.3	1.7
30-300	7.5	2.8
30-RT	14.8	5.1

[truncated: 1 more sheets: Supplementary Figure 6]
